# Supplementary material for: Continuously processing waste lignin into high-value carbon nanotube fibers
Source: Nat Commun. 2022 Sep 30;13:5755. doi: 10.1038/s41467-022-33496-2 (PMC9525656; doi:10.1038/s41467-022-33496-2)
Supplement: Supplementary file 5 — Source Data [file 41467_2022_33496_MOESM5_ESM.xlsx]

## Sheet: Figure 2b
Temperature (°C)	Intensity (H2)	Intensity (CH4)	Intensity (CO)	Intensity (H2O)	Intensity (CO2)
25.558	3.71e-10	2.63e-11	8.98e-10	2.95e-10	3.08e-11
26.168	3.65e-10	2.73e-11	8.85e-10	2.86e-10	3.23e-11
27.253	3.83e-10	2.48e-11	9e-10	2.82e-10	3.2e-11
28.555	3.67e-10	2.63e-11	8.95e-10	2.77e-10	3.25e-11
30.019	3.35e-10	2.65e-11	8.88e-10	2.71e-10	3.23e-11
31.821	3.41e-10	2.68e-11	8.83e-10	2.63e-10	3.23e-11
34.083	3.36e-10	2.33e-11	8.63e-10	2.61e-10	2.85e-11
36.815	3.33e-10	2.7e-11	8.6e-10	2.54e-10	3.08e-11
39.853	3.3e-10	2.43e-11	8.5e-10	2.49e-10	3.18e-11
43.218	3.26e-10	2.33e-11	8.53e-10	2.51e-10	3e-11
46.747	3.27e-10	2.5e-11	8.65e-10	2.43e-10	3.08e-11
50.495	3.23e-10	2.53e-11	8.68e-10	2.44e-10	3.05e-11
54.391	3.22e-10	2.53e-11	8.75e-10	2.46e-10	3.08e-11
58.372	3.3e-10	2.48e-11	8.78e-10	2.47e-10	3.03e-11
62.494	3.44e-10	2.33e-11	9.03e-10	2.48e-10	2.9e-11
66.732	3.37e-10	2.58e-11	8.88e-10	2.42e-10	2.98e-11
71.033	3.31e-10	2.65e-11	8.78e-10	2.42e-10	3.08e-11
75.411	3.47e-10	2.45e-11	8.98e-10	2.41e-10	3.03e-11
79.839	3.52e-10	2.53e-11	8.63e-10	2.39e-10	3.13e-11
84.397	3.57e-10	2.3e-11	8.6e-10	2.39e-10	3.03e-11
88.95	3.59e-10	2.53e-11	8.75e-10	2.42e-10	3.03e-11
93.621	3.55e-10	2.58e-11	8.5e-10	2.37e-10	3.2e-11
98.114	3.7e-10	2.33e-11	8.53e-10	2.38e-10	3.05e-11
103.081	3.8e-10	2.48e-11	8.78e-10	2.39e-10	3.05e-11
107.884	4e-10	2.53e-11	8.75e-10	2.4e-10	3.2e-11
112.73	3.97e-10	2.48e-11	8.9e-10	2.39e-10	3.23e-11
117.51	4.08e-10	2.65e-11	9.05e-10	2.38e-10	3.3e-11
122.457	4.1e-10	2.5e-11	8.98e-10	2.39e-10	3.13e-11
127.435	4.05e-10	2.6e-11	8.88e-10	2.38e-10	3.13e-11
132.48	4.26e-10	2.45e-11	8.85e-10	2.4e-10	3.3e-11
137.602	4.28e-10	2.73e-11	8.9e-10	2.34e-10	3.4e-11
142.753	4.3e-10	2.63e-11	8.83e-10	2.38e-10	3.43e-11
147.916	4.35e-10	2.53e-11	9.18e-10	2.39e-10	3.38e-11
152.942	4.42e-10	2.5e-11	9.13e-10	2.37e-10	3.8e-11
158.22	4.5e-10	2.6e-11	9.28e-10	2.37e-10	4e-11
163.704	4.46e-10	2.73e-11	9.53e-10	2.37e-10	4.1e-11
169.031	4.65e-10	2.7e-11	9.65e-10	2.38e-10	4.25e-11
174.396	4.63e-10	2.7e-11	9.68e-10	2.4e-10	4.35e-11
179.811	4.47e-10	2.7e-11	9.75e-10	2.35e-10	4.3e-11
185.258	4.64e-10	2.78e-11	9.98e-10	2.34e-10	4.58e-11
190.731	4.61e-10	2.83e-11	9.75e-10	2.35e-10	4.28e-11
196.237	4.77e-10	2.7e-11	9.8e-10	2.32e-10	3.9e-11
201.775	4.73e-10	2.68e-11	9.75e-10	2.38e-10	3.93e-11
207.344	4.77e-10	2.75e-11	1.02e-09	2.32e-10	4.3e-11
212.898	4.71e-10	2.65e-11	1.03e-09	2.35e-10	4.83e-11
218.484	4.87e-10	2.9e-11	1.05e-09	2.35e-10	5.18e-11
224.086	4.82e-10	2.88e-11	1.05e-09	2.38e-10	5.25e-11
229.713	4.83e-10	2.98e-11	1.07e-09	2.39e-10	5.33e-11
235.373	4.97e-10	3.1e-11	1.07e-09	2.42e-10	5.6e-11
241.065	5.04e-10	3e-11	1.08e-09	2.38e-10	5.78e-11
246.758	5.1e-10	3.1e-11	1.07e-09	2.35e-10	5.78e-11
252.503	5.03e-10	3e-11	1.06e-09	2.35e-10	5.88e-11
258.277	5e-10	3.03e-11	1.07e-09	2.4e-10	6.35e-11
264.085	4.89e-10	3.38e-11	1.08e-09	2.43e-10	7.55e-11
269.883	4.8e-10	3.3e-11	1.09e-09	2.39e-10	6.55e-11
275.7	5.16e-10	3.23e-11	1.05e-09	2.44e-10	7.43e-11
281.529	5.08e-10	3.38e-11	1.07e-09	2.47e-10	7.63e-11
287.394	5.1e-10	3.3e-11	1.09e-09	2.5e-10	9.93e-11
293.23	5.19e-10	3.58e-11	1.11e-09	2.46e-10	8.43e-11
299.092	5.13e-10	3.58e-11	1.11e-09	2.49e-10	8.38e-11
304.976	5.1e-10	3.68e-11	1.09e-09	2.54e-10	8.2e-11
310.896	5.41e-10	3.65e-11	1.13e-09	2.51e-10	8.2e-11
316.794	5.33e-10	3.48e-11	1.11e-09	2.58e-10	8.3e-11
322.734	5.28e-10	3.8e-11	1.12e-09	2.66e-10	8.7e-11
328.682	5.41e-10	3.9e-11	1.12e-09	2.59e-10	8.83e-11
334.672	5.32e-10	4e-11	1.14e-09	2.65e-10	8.73e-11
340.671	5.3e-10	4.55e-11	1.16e-09	2.69e-10	9e-11
346.661	5.58e-10	4.78e-11	1.19e-09	2.75e-10	9.43e-11
352.473	5.59e-10	5.38e-11	1.21e-09	2.71e-10	9.95e-11
358.451	5.51e-10	5.78e-11	1.22e-09	2.83e-10	1.02e-10
364.452	5.66e-10	6.5e-11	1.25e-09	2.96e-10	1.02e-10
370.439	5.57e-10	7.53e-11	1.27e-09	2.96e-10	1.02e-10
376.436	5.73e-10	8.95e-11	1.31e-09	2.97e-10	1.01e-10
382.475	5.42e-10	1e-10	1.33e-09	3e-10	1.01e-10
388.565	5.84e-10	1.18e-10	1.34e-09	3.09e-10	9.95e-11
394.647	5.79e-10	1.39e-10	1.32e-09	3.14e-10	9.58e-11
400.736	5.64e-10	1.56e-10	1.37e-09	3.13e-10	9.18e-11
406.649	5.5e-10	1.64e-10	1.36e-09	3.24e-10	9.28e-11
412.861	5.69e-10	1.74e-10	1.38e-09	3.32e-10	9.43e-11
418.909	5.51e-10	1.77e-10	1.4e-09	3.42e-10	9.95e-11
424.938	5.34e-10	1.73e-10	1.41e-09	3.62e-10	9.9e-11
430.982	5.35e-10	1.67e-10	1.43e-09	3.68e-10	1.01e-10
437.019	5.32e-10	1.62e-10	1.41e-09	3.75e-10	1e-10
443.059	5.04e-10	1.47e-10	1.41e-09	3.85e-10	9.73e-11
449.1	5.01e-10	1.27e-10	1.37e-09	3.85e-10	9.1e-11
455.179	5.15e-10	1.14e-10	1.32e-09	3.76e-10	8.78e-11
461.254	5e-10	9.85e-11	1.3e-09	3.8e-10	8.1e-11
467.336	4.91e-10	8.78e-11	1.26e-09	3.79e-10	7.73e-11
473.422	4.87e-10	7.63e-11	1.25e-09	3.72e-10	7.03e-11
479.508	5.13e-10	7.45e-11	1.25e-09	3.66e-10	7.1e-11
485.578	5.05e-10	6.9e-11	1.22e-09	3.75e-10	6.6e-11
491.626	4.92e-10	6.88e-11	1.23e-09	3.67e-10	6.28e-11
497.661	4.88e-10	6.63e-11	1.23e-09	3.72e-10	5.95e-11
503.705	5.07e-10	6.9e-11	1.21e-09	3.69e-10	6.3e-11
509.758	4.91e-10	6.9e-11	1.2e-09	3.69e-10	5.93e-11
515.822	5.03e-10	7e-11	1.16e-09	3.67e-10	5.83e-11
521.918	4.97e-10	7.23e-11	1.15e-09	3.63e-10	5.63e-11
527.998	5e-10	7.13e-11	1.15e-09	3.66e-10	5.58e-11
534.081	4.95e-10	7.38e-11	1.18e-09	3.62e-10	5.53e-11
540.144	4.93e-10	7.35e-11	1.16e-09	3.59e-10	5.48e-11
546.185	4.87e-10	7.78e-11	1.17e-09	3.48e-10	5.65e-11
552.204	5.18e-10	7.38e-11	1.16e-09	3.49e-10	5.43e-11
558.232	4.96e-10	7.53e-11	1.18e-09	3.47e-10	5.7e-11
564.25	4.96e-10	7.45e-11	1.16e-09	3.4e-10	5.33e-11
570.3	5.12e-10	7.48e-11	1.16e-09	3.35e-10	5.48e-11
576.338	5.16e-10	7.33e-11	1.16e-09	3.35e-10	5.53e-11
582.403	5.07e-10	7.38e-11	1.1e-09	3.21e-10	5.5e-11
588.489	5.06e-10	7.13e-11	1.14e-09	3.27e-10	5.05e-11
594.555	5.13e-10	6.95e-11	1.15e-09	3.24e-10	5.35e-11
600.629	5.12e-10	6.8e-11	1.11e-09	3.27e-10	4.95e-11
606.698	5.16e-10	6.4e-11	1.12e-09	3.22e-10	4.78e-11
612.776	4.94e-10	6.55e-11	1.14e-09	3.27e-10	5.03e-11
618.81	5.04e-10	6.15e-11	1.13e-09	3.18e-10	4.88e-11
624.81	5.32e-10	6.15e-11	1.14e-09	3.1e-10	4.98e-11
630.645	5.2e-10	5.65e-11	1.14e-09	3.11e-10	4.78e-11
636.639	5.45e-10	5.43e-11	1.13e-09	3.01e-10	5.1e-11
642.597	5.46e-10	5.2e-11	1.13e-09	3.03e-10	4.78e-11
648.542	5.38e-10	4.98e-11	1.12e-09	2.98e-10	4.83e-11
654.655	5.33e-10	4.88e-11	1.12e-09	2.93e-10	4.9e-11
660.674	5.24e-10	4.4e-11	1.13e-09	2.93e-10	4.65e-11
666.665	5.55e-10	4.53e-11	1.11e-09	2.85e-10	4.78e-11
672.672	5.37e-10	4.18e-11	1.11e-09	2.81e-10	4.75e-11
678.676	5.43e-10	4.03e-11	1.12e-09	2.82e-10	4.68e-11
684.657	5.66e-10	3.8e-11	1.13e-09	2.86e-10	4.55e-11
690.598	5.53e-10	3.73e-11	1.16e-09	2.78e-10	4.6e-11
696.572	5.65e-10	3.75e-11	1.15e-09	2.78e-10	4.68e-11
702.553	5.81e-10	3.6e-11	1.15e-09	2.75e-10	4.63e-11
708.539	5.83e-10	3.5e-11	1.13e-09	2.72e-10	4.38e-11
714.549	5.89e-10	3.4e-11	1.14e-09	2.75e-10	4.38e-11
720.548	5.86e-10	3.13e-11	1.15e-09	2.71e-10	4.25e-11
726.54	5.71e-10	3.23e-11	1.14e-09	2.74e-10	4.15e-11
732.535	5.84e-10	3.28e-11	1.14e-09	2.69e-10	4.35e-11
738.516	5.96e-10	3.03e-11	1.16e-09	2.74e-10	4.28e-11
744.471	5.7e-10	3.13e-11	1.17e-09	2.67e-10	4.33e-11
750.398	5.73e-10	2.78e-11	1.17e-09	2.7e-10	4.05e-11
756.333	5.85e-10	2.98e-11	1.19e-09	2.66e-10	4.1e-11
762.289	5.74e-10	2.93e-11	1.18e-09	2.61e-10	4.03e-11
768.26	5.69e-10	2.95e-11	1.15e-09	2.56e-10	4.25e-11
774.24	5.57e-10	2.78e-11	1.16e-09	2.54e-10	4.03e-11
780.235	5.63e-10	2.78e-11	1.15e-09	2.54e-10	3.8e-11
786.21	5.36e-10	2.58e-11	1.15e-09	2.46e-10	3.9e-11
792.168	5.57e-10	2.58e-11	1.14e-09	2.48e-10	3.83e-11
798.099	5.45e-10	2.65e-11	1.13e-09	2.42e-10	3.83e-11
804.028	5.27e-10	2.65e-11	1.14e-09	2.38e-10	3.85e-11
809.9	5.05e-10	2.48e-11	1.14e-09	2.38e-10	3.68e-11
815.765	5.33e-10	2.65e-11	1.11e-09	2.33e-10	3.75e-11
821.629	5.23e-10	2.5e-11	1.13e-09	2.28e-10	3.7e-11
827.486	5.12e-10	2.38e-11	1.11e-09	2.27e-10	3.58e-11
833.329	4.82e-10	2.63e-11	1.11e-09	2.2e-10	3.63e-11
839.107	4.91e-10	2.63e-11	1.11e-09	2.21e-10	3.53e-11
844.938	4.86e-10	2.55e-11	1.08e-09	2.19e-10	3.53e-11
850.8	4.8e-10	2.5e-11	1.08e-09	2.11e-10	3.63e-11
856.641	4.9e-10	2.3e-11	1.08e-09	2.17e-10	3.43e-11
862.497	4.67e-10	2.38e-11	1.08e-09	2.16e-10	3.4e-11
868.205	4.87e-10	2.6e-11	1.09e-09	2.13e-10	3.5e-11
874.081	4.65e-10	2.53e-11	1.07e-09	2.12e-10	3.63e-11
879.917	4.69e-10	2.43e-11	1.07e-09	2.17e-10	3.35e-11
885.792	4.69e-10	2.35e-11	1.07e-09	2.13e-10	3.33e-11
891.673	4.7e-10	2.43e-11	1.08e-09	2.16e-10	3.5e-11
897.579	4.44e-10	2.4e-11	1.08e-09	2.16e-10	3.43e-11
903.53	4.51e-10	2.45e-11	1.06e-09	2.18e-10	3.5e-11
909.464	4.51e-10	2.38e-11	1.08e-09	2.14e-10	3.43e-11
915.436	4.6e-10	2.48e-11	1.09e-09	2.19e-10	3.5e-11
921.398	4.52e-10	2.4e-11	1.07e-09	2.18e-10	3.55e-11
927.396	4.48e-10	2.5e-11	1.06e-09	2.23e-10	3.63e-11
933.379	4.5e-10	2.5e-11	1.07e-09	2.29e-10	3.73e-11
939.185	4.49e-10	2.4e-11	1.09e-09	2.3e-10	3.73e-11
945.204	4.42e-10	2.5e-11	1.09e-09	2.35e-10	3.7e-11
951.116	4.54e-10	2.5e-11	1.09e-09	2.39e-10	3.73e-11
957.003	4.67e-10	2.43e-11	1.1e-09	2.4e-10	3.8e-11
962.9	4.34e-10	2.43e-11	1.08e-09	2.5e-10	3.85e-11
968.85	4.57e-10	2.48e-11	1.09e-09	2.56e-10	4.05e-11
974.81	4.4e-10	2.5e-11	1.07e-09	2.61e-10	3.98e-11
980.772	4.54e-10	2.7e-11	1.08e-09	2.62e-10	4.1e-11
986.715	4.39e-10	2.65e-11	1.05e-09	2.72e-10	4.43e-11
992.659	4.39e-10	2.53e-11	1.07e-09	2.78e-10	4.35e-11
998.543	4.44e-10	2.65e-11	1.08e-09	2.85e-10	4.58e-11
1004.43	4.49e-10	2.58e-11	1.06e-09	2.96e-10	4.48e-11
1010.31	4.59e-10	2.73e-11	1.11e-09	3.09e-10	4.73e-11
1016.23	4.55e-10	2.63e-11	1.09e-09	3.14e-10	4.83e-11
1022.14	4.61e-10	2.58e-11	1.07e-09	3.24e-10	4.7e-11
1028.11	4.49e-10	2.63e-11	1.07e-09	3.33e-10	4.68e-11
1034.08	4.54e-10	2.75e-11	1.06e-09	3.41e-10	4.75e-11
1040.03	4.7e-10	2.73e-11	1.08e-09	3.55e-10	4.78e-11
1045.99	4.6e-10	2.6e-11	1.09e-09	3.62e-10	4.7e-11
1051.93	4.54e-10	2.85e-11	1.08e-09	3.68e-10	4.8e-11
1057.82	4.7e-10	2.83e-11	1.11e-09	3.78e-10	4.9e-11
1063.71	4.5e-10	2.73e-11	1.08e-09	3.89e-10	4.6e-11
1069.63	4.64e-10	2.8e-11	1.1e-09	4.05e-10	4.83e-11
1075.57	4.81e-10	2.88e-11	1.1e-09	4.19e-10	4.85e-11
1081.52	4.68e-10	2.83e-11	1.11e-09	4.24e-10	4.75e-11
1087.49	4.8e-10	2.9e-11	1.11e-09	4.26e-10	4.83e-11
1093.32	4.74e-10	2.88e-11	1.1e-09	4.25e-10	4.78e-11
1099.36	4.74e-10	2.85e-11	1.11e-09	4.22e-10	4.83e-11
1105.41	4.81e-10	2.83e-11	1.12e-09	4.06e-10	4.83e-11
1111.46	4.69e-10	2.78e-11	1.13e-09	3.99e-10	4.73e-11
1117.48	4.77e-10	2.93e-11	1.14e-09	3.86e-10	4.78e-11
1123.47	4.83e-10	2.78e-11	1.14e-09	3.72e-10	4.83e-11
1129.43	4.94e-10	2.98e-11	1.15e-09	3.63e-10	5.08e-11
1135.38	4.66e-10	2.88e-11	1.18e-09	3.49e-10	5.05e-11
1141.32	4.86e-10	2.95e-11	1.2e-09	3.43e-10	5.2e-11
1147.28	4.63e-10	3.05e-11	1.18e-09	3.19e-10	5.28e-11
1153.3	4.62e-10	2.78e-11	1.2e-09	3.12e-10	5.3e-11
1159.36	4.58e-10	2.88e-11	1.19e-09	3.04e-10	5.33e-11
1165.39	4.87e-10	3.05e-11	1.22e-09	2.91e-10	5.73e-11
1171.42	4.68e-10	2.98e-11	1.22e-09	2.9e-10	5.73e-11
1177.47	4.6e-10	3.03e-11	1.24e-09	2.9e-10	5.75e-11
1183.48	4.79e-10	3.18e-11	1.25e-09	2.86e-10	5.93e-11
1189.51	4.82e-10	3.2e-11	1.26e-09	2.84e-10	5.88e-11
1195.53	4.69e-10	3.18e-11	1.29e-09	2.91e-10	6.13e-11
1201.53	4.71e-10	3.18e-11	1.28e-09	2.9e-10	6.08e-11
1207.54	4.86e-10	3.2e-11	1.3e-09	2.96e-10	6.3e-11
1213.53	4.55e-10	3.05e-11	1.3e-09	2.92e-10	6.38e-11
1219.6	4.87e-10	3.35e-11	1.31e-09	2.84e-10	6.55e-11
1225.69	4.8e-10	3.25e-11	1.31e-09	2.91e-10	6.55e-11
1231.77	4.67e-10	3.33e-11	1.33e-09	2.92e-10	6.6e-11
1237.83	4.8e-10	3.38e-11	1.34e-09	2.95e-10	6.75e-11
1243.94	4.74e-10	3.43e-11	1.34e-09	2.96e-10	7.08e-11
1249.95	4.65e-10	3.48e-11	1.38e-09	2.97e-10	7.13e-11
1255.97	4.76e-10	3.5e-11	1.36e-09	2.98e-10	7.28e-11
1262.04	4.84e-10	3.45e-11	1.38e-09	3.05e-10	7.55e-11
1268.09	4.77e-10	3.58e-11	1.39e-09	3.01e-10	7.75e-11
1274.15	4.89e-10	3.53e-11	1.39e-09	3.08e-10	7.53e-11
1280.24	4.65e-10	3.68e-11	1.44e-09	3.09e-10	7.85e-11
1286.37	4.76e-10	3.75e-11	1.44e-09	3.04e-10	7.95e-11
1292.46	4.87e-10	3.78e-11	1.45e-09	3.05e-10	8.05e-11
1298.49	4.93e-10	3.7e-11	1.45e-09	3.1e-10	8.3e-11
1304.49	4.94e-10	3.78e-11	1.49e-09	3.19e-10	8.5e-11
1310.29	4.75e-10	3.8e-11	1.49e-09	3.22e-10	8.48e-11
1316.2	4.81e-10	4e-11	1.51e-09	3.13e-10	8.88e-11
1322.19	4.77e-10	3.95e-11	1.53e-09	3.28e-10	8.93e-11
1328.07	4.87e-10	3.88e-11	1.54e-09	3.23e-10	9.1e-11
1334.27	4.72e-10	4e-11	1.59e-09	3.23e-10	8.95e-11
1340.42	4.92e-10	4.03e-11	1.59e-09	3.26e-10	9.45e-11
1346.6	4.96e-10	4.03e-11	1.59e-09	3.27e-10	9.38e-11
1352.74	5.13e-10	4.1e-11	1.65e-09	3.29e-10	9.58e-11
1358.81	4.83e-10	4.2e-11	1.64e-09	3.33e-10	9.65e-11
1364.9	4.86e-10	4.23e-11	1.69e-09	3.42e-10	9.98e-11
1370.96	4.9e-10	4.38e-11	1.7e-09	3.45e-10	1.03e-10
1376.94	5.01e-10	4.43e-11	1.72e-09	3.51e-10	1.07e-10
1383	5.03e-10	4.48e-11	1.74e-09	3.51e-10	1.07e-10
1389.02	5.02e-10	4.7e-11	1.8e-09	3.61e-10	1.1e-10
1395.03	5.03e-10	4.58e-11	1.83e-09	3.71e-10	1.11e-10

## Sheet: Figure 3d 
Number	Length (nm)
1	52.911
2	48.891
3	26.515
4	31.682
5	31.682
6	34.001
7	46.306
8	17.001
9	28.502
10	47.472
11	38.015
12	24.763
13	34.514
14	14.388
15	27.949
16	38.978
17	11.524
18	40.55
19	40.55
20	40.55
21	55.371
22	48.449
23	21.739
24	31.928
25	38.928
26	19.763
27	27.455
28	23.798
29	40.742
30	32.713
31	16.885
32	20.154
33	49.565
34	25.154
35	17.896
36	51.724
37	45.626
38	45.626
39	37.288
40	19.464
41	21.008
42	42.754
43	19.763
44	20.633
45	40.017
46	54.661
47	36.441
48	28.502
49	45.967
50	37.963
51	25.309
52	29.71
53	58.958
54	65.247
55	35.187
56	20.633
57	33.597
58	25.309
59	18.644
60	47.8
61	26.588
62	29.179
63	38.168
64	29.179
65	37.963
66	35.628
67	31.867
68	21.377
69	25.154
70	22.533
71	37.497
72	47.759
73	51.383
74	51.383
75	22.533
76	26.367
77	33.771
78	30.934
79	48.811
80	35.628
81	23.132
82	38.828
83	46.516
84	36.761
85	56.523
86	15.81
87	30.68
88	63.856
89	57.312
90	50.502
91	29.644
92	10.643
93	32.172
94	23.047
95	32.413
96	35.628
97	35.628
98	27.455
99	38.168
100	43.747

## Sheet: Figure 3g 
Raman shift(cm-1)	Intensity(a.u.)
3500.42	149.456
3499.76	156.929
3499.1	190.531
3498.44	168.093
3497.78	123.251
3497.12	160.578
3496.46	145.621
3495.8	115.734
3495.13	145.582
3494.47	149.294
3493.81	149.274
3493.15	119.403
3492.49	145.502
3491.82	134.292
3491.16	197.68
3490.5	156.631
3489.84	156.61
3489.17	119.306
3488.51	167.751
3487.85	141.637
3487.19	141.618
3486.52	137.872
3485.86	145.305
3485.2	141.56
3484.54	152.715
3483.87	137.797
3483.21	148.95
3482.54	160.099
3481.88	152.632
3481.22	174.945
3480.55	130.26
3479.89	133.964
3479.23	152.549
3478.56	171.13
3477.9	156.227
3477.23	148.768
3476.57	141.31
3475.91	130.137
3475.24	148.707
3474.58	137.536
3473.91	152.384
3473.25	163.511
3472.58	126.332
3471.92	148.606
3471.25	148.586
3470.59	155.994
3469.92	167.114
3469.26	137.386
3468.59	148.505
3467.93	167.046
3467.26	152.177
3466.6	167
3465.93	107.608
3465.26	144.694
3464.6	163.223
3463.93	140.946
3463.27	148.344
3462.6	177.989
3461.93	122.351
3461.27	170.526
3460.6	137.144
3459.94	140.831
3459.27	170.457
3458.6	144.498
3457.94	163.001
3457.27	170.387
3456.6	166.661
3455.93	148.123
3455.27	174.02
3454.6	159.189
3453.93	151.764
3453.27	155.444
3452.6	159.124
3451.93	136.902
3451.26	159.08
3450.6	147.962
3449.93	151.64
3449.26	166.412
3448.59	144.204
3447.92	162.67
3447.26	166.344
3446.59	166.321
3445.92	133.039
3445.25	177.361
3444.58	125.614
3443.91	151.455
3443.24	158.821
3442.58	147.721
3441.91	132.931
3441.24	143.989
3440.57	169.81
3439.9	166.096
3439.23	125.477
3438.56	151.29
3437.89	151.27
3437.22	162.316
3436.55	151.229
3435.88	143.832
3435.21	173.313
3434.54	154.854
3433.87	147.46
3433.2	154.812
3432.53	165.848
3431.86	165.825
3431.19	158.433
3430.52	169.464
3429.85	136.289
3429.18	169.418
3428.51	154.665
3427.84	158.326
3427.17	147.26
3426.5	176.688
3425.83	143.539
3425.15	158.24
3424.48	176.616
3423.81	147.16
3423.14	158.175
3422.47	154.476
3421.8	150.777
3421.12	183.85
3420.45	128.677
3419.78	169.096
3419.11	161.722
3418.44	165.375
3417.76	183.725
3417.09	176.352
3416.42	154.287
3415.75	154.266
3415.08	172.608
3414.4	165.24
3413.73	146.86
3413.06	176.208
3412.38	179.855
3411.71	172.491
3411.04	165.128
3410.36	176.113
3409.69	146.741
3409.02	165.061
3408.34	165.038
3407.67	168.683
3407	153.994
3406.32	150.307
3405.65	142.956
3404.98	157.596
3404.3	164.904
3403.63	146.561
3402.95	179.513
3402.28	161.174
3401.6	157.489
3400.93	168.454
3400.26	179.416
3399.58	161.086
3398.91	120.798
3398.23	172.022
3397.56	153.701
3396.88	153.68
3396.21	150.001
3395.53	142.664
3394.86	146.303
3394.18	138.969
3393.5	138.95
3392.83	186.46
3392.15	131.601
3391.48	146.203
3390.8	146.183
3390.13	182.704
3389.45	160.758
3388.77	149.777
3388.1	164.367
3387.42	138.78
3386.75	146.064
3386.07	146.044
3385.39	153.326
3384.71	160.605
3384.04	189.78
3383.36	164.211
3382.68	164.188
3382.01	167.814
3381.33	189.677
3380.65	145.886
3379.98	138.573
3379.3	189.6
3378.62	134.889
3377.94	149.452
3377.27	160.365
3376.59	167.632
3375.91	163.965
3375.23	185.802
3374.55	185.777
3373.88	156.614
3373.2	178.443
3372.52	160.213
3371.84	160.191
3371.16	203.852
3370.48	156.508
3369.8	141.93
3369.13	152.827
3368.45	170.997
3367.77	163.698
3367.09	160.039
3366.41	141.833
3365.73	167.268
3365.05	167.245
3364.37	149.046
3363.69	170.834
3363.01	163.543
3362.33	178.055
3361.65	145.332
3360.97	119.882
3360.29	174.351
3359.61	156.168
3358.93	181.566
3358.25	181.541
3357.57	177.886
3356.89	177.862
3356.21	170.579
3355.53	181.442
3354.85	174.161
3354.17	185.021
3353.49	159.604
3352.81	181.344
3352.12	152.308
3351.44	141.41
3350.76	159.518
3350.08	148.621
3349.4	152.225
3348.72	173.948
3348.04	159.431
3347.35	170.278
3346.67	166.632
3345.99	170.232
3345.31	152.101
3344.63	162.944
3343.94	144.819
3343.26	180.999
3342.58	170.116
3341.9	173.712
3341.21	188.162
3340.53	162.811
3339.85	184.494
3339.17	130.213
3338.48	155.511
3337.8	166.338
3337.12	148.238
3336.43	187.983
3335.75	173.5
3335.07	162.634
3334.38	158.998
3333.7	187.881
3333.02	184.243
3332.33	191.442
3331.65	155.3
3330.96	180.557
3330.28	155.258
3329.6	162.457
3328.91	158.825
3328.23	169.631
3327.54	191.26
3326.86	133.503
3326.17	137.093
3325.49	183.968
3324.8	176.729
3324.12	183.918
3323.43	147.835
3322.75	176.657
3322.06	147.795
3321.38	165.796
3320.69	183.793
3320.01	162.148
3319.32	187.346
3318.64	162.104
3317.95	158.48
3317.27	154.857
3316.58	180.042
3315.89	176.417
3315.21	176.393
3314.52	172.77
3313.83	201.537
3313.15	219.502
3312.46	161.906
3311.78	158.286
3311.09	190.637
3310.4	187.015
3309.71	186.989
3309.03	179.773
3308.34	176.154
3307.65	183.319
3306.97	176.106
3306.28	150.927
3305.59	154.5
3304.9	186.811
3304.22	176.01
3303.53	175.986
3302.84	197.508
3302.15	165.166
3301.46	172.324
3300.78	183.069
3300.09	168.688
3299.4	190.197
3298.71	175.819
3298.02	147.093
3297.33	193.706
3296.65	147.053
3295.96	204.412
3295.27	175.699
3294.58	182.846
3293.89	182.821
3293.2	240.144
3292.51	204.273
3291.82	207.829
3291.13	222.132
3290.44	175.532
3289.75	189.835
3289.06	204.135
3288.38	196.945
3287.68	171.856
3287	189.732
3286.3	186.127
3285.61	207.575
3284.92	207.546
3284.23	189.629
3283.54	196.758
3282.85	203.885
3282.16	182.398
3281.47	193.102
3280.78	275.311
3280.09	203.774
3279.4	207.321
3278.71	189.423
3278.02	225.132
3277.33	225.101
3276.63	239.361
3275.94	242.9
3275.25	257.154
3274.56	228.55
3273.87	242.801
3273.18	264.189
3272.48	242.735
3271.79	260.548
3271.1	256.944
3270.41	231.932
3269.71	249.739
3269.02	256.839
3268.33	263.938
3267.64	260.336
3266.95	299.523
3266.25	295.917
3265.56	303.007
3264.87	302.966
3264.17	363.509
3263.48	306.446
3262.79	324.219
3262.09	349.111
3261.4	366.873
3260.71	352.578
3260.01	384.578
3259.32	348.922
3258.62	363.114
3257.93	380.862
3257.24	391.487
3256.54	451.928
3255.85	434.076
3255.15	444.69
3254.46	430.401
3253.77	455.239
3253.07	451.621
3252.38	515.56
3251.68	440.832
3250.99	472.764
3250.29	462.037
3249.6	437.099
3248.9	472.571
3248.21	547.113
3247.51	479.547
3246.82	479.482
3246.12	507.826
3245.42	511.308
3244.73	486.387
3244.03	582.164
3243.34	543.043
3242.64	521.676
3241.94	528.702
3241.25	528.63
3240.55	517.916
3239.86	567.502
3239.16	563.878
3238.46	556.71
3237.77	563.725
3237.07	556.558
3236.37	517.493
3235.68	574.127
3234.98	520.896
3234.28	602.315
3233.58	542.01
3232.89	556.104
3232.19	534.779
3231.49	520.542
3230.79	524.012
3230.1	573.502
3229.4	516.79
3228.7	506.102
3228	431.72
3227.3	459.967
3226.61	551.886
3225.91	488.14
3225.21	466.853
3224.51	491.544
3223.81	466.726
3223.11	484.339
3222.42	463.064
3221.72	448.864
3221.02	462.938
3220.32	491.142
3219.62	462.812
3218.92	459.217
3218.22	452.09
3217.52	512.064
3216.82	427.25
3216.12	377.765
3215.42	427.134
3214.72	388.251
3214.02	409.373
3213.32	402.26
3212.62	412.789
3211.92	451.537
3211.22	511.437
3210.52	430.254
3209.82	444.3
3209.12	468.92
3208.42	437.129
3207.72	412.396
3207.02	412.34
3206.32	415.808
3205.62	443.938
3204.92	457.969
3204.21	412.116
3203.51	468.409
3202.81	443.696
3202.11	429.552
3201.41	461.177
3200.71	478.714
3200	496.247
3199.3	443.394
3198.6	411.667
3197.9	439.755
3197.2	425.625
3196.49	467.772
3195.79	414.96
3195.09	471.161
3194.39	457.034
3193.68	383.154
3192.98	414.734
3192.28	439.277
3191.58	463.813
3190.87	404.025
3190.17	453.148
3189.47	491.722
3188.76	470.584
3188.06	452.963
3187.36	414.282
3186.65	494.965
3185.95	505.427
3185.25	470.264
3184.54	428.092
3183.84	438.56
3183.13	420.96
3182.43	431.425
3181.72	424.352
3181.02	469.88
3180.32	452.286
3179.61	469.752
3178.91	459.173
3178.2	417.054
3177.5	469.56
3176.79	406.43
3176.09	458.923
3175.38	444.849
3174.68	444.789
3173.97	437.724
3173.27	472.678
3172.56	458.61
3171.85	455.048
3171.15	451.486
3170.44	447.925
3169.74	437.367
3169.03	444.304
3168.32	472.228
3167.62	419.701
3166.91	468.602
3166.21	423.083
3165.5	430.018
3164.79	356.551
3164.09	412.425
3163.38	436.831
3162.67	464.725
3161.96	440.206
3161.26	461.105
3160.55	464.535
3159.84	377.165
3159.14	436.475
3158.43	425.941
3157.72	425.883
3157.01	369.979
3156.31	404.828
3155.6	390.815
3154.89	380.295
3154.18	394.197
3153.47	373.215
3152.77	439.427
3152.06	435.88
3151.35	407.929
3150.64	373.012
3149.93	359.019
3149.22	338.059
3148.51	383.314
3147.8	386.746
3147.1	393.66
3146.39	358.774
3145.68	334.346
3144.97	393.5
3144.26	362.11
3143.55	320.284
3142.84	309.798
3142.13	240.148
3141.42	344.513
3140.71	316.63
3140	313.108
3139.29	344.372
3138.58	316.501
3137.87	323.413
3137.16	299.029
3136.45	271.176
3135.74	285.043
3135.03	264.15
3134.32	312.767
3133.61	305.775
3132.9	305.733
3132.18	281.375
3131.47	302.177
3130.76	274.353
3130.05	288.205
3129.34	305.525
3128.63	302.012
3127.92	242.965
3127.2	260.284
3126.49	277.599
3125.78	253.274
3125.07	249.771
3124.36	249.737
3123.64	263.575
3122.93	253.136
3122.22	242.7
3121.51	270.401
3120.79	235.702
3120.08	308.45
3119.37	252.964
3118.66	249.465
3117.94	256.359
3117.23	235.541
3116.52	235.509
3115.8	252.792
3115.09	242.37
3114.38	266.571
3113.66	231.919
3112.95	242.271
3112.24	269.922
3111.52	245.665
3110.81	262.93
3110.09	224.843
3109.38	249.023
3108.67	262.822
3107.95	245.498
3107.24	242.007
3106.52	203.949
3105.81	255.766
3105.09	245.364
3104.38	234.964
3103.66	252.207
3102.95	234.9
3102.23	210.691
3101.52	214.115
3100.8	200.274
3100.09	231.32
3099.37	224.384
3098.66	224.354
3097.94	255.383
3097.22	244.996
3096.51	234.612
3095.79	248.379
3095.08	189.708
3094.36	220.721
3093.64	255.174
3092.93	227.557
3092.21	234.421
3091.49	230.942
3090.78	244.696
3090.06	192.973
3089.34	244.629
3088.63	234.261
3087.91	220.451
3087.19	213.533
3086.48	210.06
3085.76	241.019
3085.04	258.2
3084.32	230.627
3083.61	254.688
3082.89	240.888
3082.17	230.533
3081.45	261.464
3080.73	261.429
3080.02	233.878
3079.3	171.946
3078.58	233.814
3077.86	247.534
3077.14	233.75
3076.42	230.282
3075.71	209.631
3074.99	219.91
3074.27	233.623
3073.55	240.461
3072.83	212.951
3072.11	219.791
3071.39	247.231
3070.67	250.63
3069.95	243.73
3069.23	233.4
3068.51	223.073
3067.79	257.356
3067.07	260.752
3066.35	222.981
3065.63	188.651
3064.91	222.921
3064.19	226.319
3063.47	216.003
3062.75	243.398
3062.03	263.931
3061.31	198.778
3060.59	253.579
3059.87	229.56
3059.15	267.213
3058.43	243.199
3057.7	195.218
3056.98	219.162
3056.26	232.828
3055.54	215.679
3054.82	208.803
3054.1	246.423
3053.38	256.655
3052.65	239.512
3051.93	280.533
3051.21	225.764
3050.49	215.473
3049.76	242.802
3049.04	276.961
3048.32	246.154
3047.6	235.865
3046.88	263.176
3046.15	246.053
3045.43	252.854
3044.71	276.735
3043.98	235.705
3043.26	222.01
3042.54	249.301
3041.81	266.34
3041.09	252.647
3040.37	249.199
3039.64	283.297
3038.92	273.02
3038.2	249.097
3037.47	221.768
3036.75	262.674
3036.02	286.515
3035.3	238.73
3034.57	276.207
3033.85	248.893
3033.12	276.131
3032.4	245.416
3031.68	265.832
3030.95	228.311
3030.23	255.538
3029.5	231.656
3028.78	272.499
3028.05	269.056
3027.33	265.614
3026.6	296.221
3025.87	214.476
3025.15	258.698
3024.42	248.452
3023.7	255.224
3022.97	292.617
3022.25	268.763
3021.52	265.324
3020.79	268.689
3020.07	234.646
3019.34	261.815
3018.61	258.38
3017.89	244.748
3017.16	282.101
3016.43	258.274
3015.71	268.433
3014.98	254.806
3014.25	302.329
3013.53	261.53
3012.8	288.662
3012.07	288.623
3011.34	264.818
3010.62	281.755
3009.89	319.052
3009.16	329.19
3008.43	278.246
3007.7	295.172
3006.98	349.409
3006.25	295.092
3005.52	291.66
3004.79	278.057
3004.06	298.361
3003.33	277.981
3002.6	305.059
3001.88	294.85
3001.15	298.199
3000.42	304.934
2999.69	257.465
2998.96	294.689
2998.23	348.837
2997.5	311.54
2996.77	311.498
2996.04	321.611
2995.31	284.333
2994.58	321.524
2993.85	301.176
2993.12	334.97
2992.39	338.307
2991.66	328.113
2990.93	334.833
2990.2	331.405
2989.47	358.41
2988.74	324.553
2988.01	358.312
2987.28	381.922
2986.55	321.041
2985.82	334.513
2985.09	334.467
2984.35	304.02
2983.62	334.376
2982.89	347.839
2982.16	330.908
2981.43	351.12
2980.7	394.956
2979.96	381.401
2979.23	354.351
2978.5	394.794
2977.77	371.123
2977.04	384.566
2976.3	391.26
2975.57	428.303
2974.84	418.129
2974.11	384.356
2973.37	397.788
2972.64	387.622
2971.91	394.309
2971.18	360.558
2970.44	380.725
2969.71	421.098
2968.98	394.094
2968.24	437.822
2967.51	427.66
2966.78	437.703
2966.04	434.276
2965.31	434.217
2964.57	410.599
2963.84	417.273
2963.11	417.216
2962.37	430.616
2961.64	433.921
2960.9	427.135
2960.17	416.988
2959.43	447.192
2958.7	406.789
2957.96	470.6
2957.23	450.37
2956.5	446.948
2955.76	443.527
2955.02	483.782
2954.29	429.969
2953.55	473.573
2952.82	473.509
2952.08	416.362
2951.35	439.806
2950.61	463.244
2949.88	459.824
2949.14	432.914
2948.4	483.187
2947.67	452.926
2946.93	449.51
2946.19	479.635
2945.46	439.326
2944.72	546.567
2943.98	472.733
2943.25	492.782
2942.51	502.77
2941.77	445.729
2941.04	546.194
2940.3	485.812
2939.56	462.296
2938.82	475.631
2938.09	462.169
2937.35	535.775
2936.61	492.176
2935.87	518.891
2935.14	495.389
2934.4	502.015
2933.66	501.946
2932.92	488.494
2932.18	508.5
2931.44	448.222
2930.71	538.461
2929.97	451.443
2929.23	491.504
2928.49	524.868
2927.75	481.342
2927.01	518.04
2926.27	548.045
2925.53	501.192
2924.79	507.806
2924.05	524.438
2923.32	490.967
2922.58	514.276
2921.84	450.765
2921.1	510.797
2920.36	457.318
2919.62	477.281
2918.88	497.239
2918.14	440.447
2917.4	517.121
2916.66	497.035
2915.91	523.65
2915.17	503.569
2914.43	496.831
2913.69	493.43
2912.95	480.028
2912.21	496.628
2911.47	486.562
2910.73	436.513
2909.99	489.761
2909.25	519.675
2908.5	489.627
2907.76	452.926
2907.02	469.514
2906.28	472.779
2905.54	502.675
2904.79	489.292
2904.05	519.178
2903.31	469.193
2902.57	472.456
2901.82	419.164
2901.08	455.695
2900.34	475.588
2899.6	522.078
2898.85	438.884
2898.11	498.664
2897.37	432.116
2896.62	481.91
2895.88	425.352
2895.14	451.875
2894.39	448.491
2893.65	465.038
2892.91	448.368
2892.16	421.74
2891.42	461.527
2890.67	411.665
2889.93	477.998
2889.19	454.7
2888.44	428.089
2887.7	421.394
2886.95	391.478
2886.21	394.742
2885.46	398.005
2884.72	417.848
2883.97	437.685
2883.23	371.319
2882.48	371.268
2881.74	444.135
2880.99	457.33
2880.25	430.759
2879.5	377.691
2878.76	404.14
2878.01	407.397
2877.27	443.77
2876.52	473.511
2875.77	403.919
2875.03	433.657
2874.28	433.598
2873.54	443.467
2872.79	443.406
2872.04	420.186
2871.29	423.436
2870.55	383.687
2869.8	439.857
2869.05	386.889
2868.31	433.124
2867.56	456.205
2866.81	413.173
2866.07	403.202
2865.32	409.755
2864.57	429.523
2863.82	455.893
2863.08	455.831
2862.33	399.623
2861.58	389.662
2860.83	439.135
2860.08	445.678
2859.33	406.006
2858.59	452.156
2857.84	405.895
2857.09	392.642
2856.34	422.279
2855.59	432.117
2854.84	465.04
2854.09	415.511
2853.34	412.156
2852.6	418.694
2851.85	395.562
2851.1	415.283
2850.35	425.113
2849.6	415.17
2848.85	421.702
2848.1	461.173
2847.35	411.705
2846.6	391.89
2845.85	408.3
2845.1	467.505
2844.35	411.48
2843.6	434.464
2842.85	414.658
2842.1	434.345
2841.35	411.255
2840.59	473.701
2839.84	421.01
2839.09	430.818
2838.34	430.759
2837.59	427.412
2836.84	440.503
2836.09	440.443
2835.34	463.388
2834.58	423.892
2833.83	453.404
2833.08	413.921
2832.33	446.711
2831.58	440.081
2830.82	413.751
2830.07	403.845
2829.32	420.204
2828.57	397.169
2827.81	443.062
2827.06	452.846
2826.31	410.13
2825.56	436.319
2824.8	452.66
2824.05	455.878
2823.3	452.536
2822.54	439.359
2821.79	475.361
2821.04	478.573
2820.28	491.618
2819.53	439.118
2818.78	429.229
2818.02	491.416
2817.27	458.592
2816.51	458.529
2815.76	478.115
2815	484.598
2814.25	432.15
2813.5	425.544
2812.74	458.215
2811.99	435.245
2811.23	458.09
2810.48	510.373
2809.72	500.49
2808.97	503.692
2808.21	539.596
2807.46	467.586
2806.7	487.138
2805.94	487.071
2805.19	473.931
2804.43	460.793
2803.68	447.66
2802.92	486.804
2802.16	499.804
2801.41	457.275
2800.65	502.933
2799.9	493.068
2799.14	509.325
2798.38	509.256
2797.62	492.866
2796.87	518.907
2796.11	499.257
2795.35	492.663
2794.6	502.382
2793.84	525.146
2793.08	551.165
2792.33	515.22
2791.57	495.586
2790.81	550.938
2790.05	531.306
2789.29	518.196
2788.54	531.16
2787.78	540.862
2787.02	579.881
2786.26	560.257
2785.5	524.355
2784.75	602.437
2783.99	530.723
2783.23	546.928
2782.47	589.169
2781.71	540.269
2780.95	595.516
2780.19	553.136
2779.43	605.113
2778.67	614.789
2777.91	643.976
2777.15	614.62
2776.39	634.045
2775.63	695.728
2774.88	604.616
2774.12	646.785
2773.36	672.694
2772.59	688.848
2771.83	640.021
2771.07	669.169
2770.31	695.061
2769.55	639.758
2768.79	707.859
2768.03	714.255
2767.27	743.373
2766.51	727.042
2765.75	710.716
2764.99	723.598
2764.23	755.943
2763.46	801.254
2762.7	853.041
2761.94	791.306
2761.18	800.925
2760.42	752.183
2759.66	836.364
2758.89	871.904
2758.13	803.727
2757.37	848.982
2756.61	903.945
2755.84	842.27
2755.08	939.326
2754.32	890.618
2753.56	939.069
2752.79	1019.88
2752.03	948.523
2751.27	1042.26
2750.5	1058.3
2749.74	957.841
2748.98	1009.48
2748.21	1070.81
2747.45	1064.19
2746.69	1080.21
2745.92	1135.04
2745.16	1225.42
2744.4	1189.69
2743.63	1199.22
2742.87	1234.61
2742.1	1257.06
2741.34	1373.21
2740.57	1324.56
2739.81	1353.45
2739.04	1366.18
2738.28	1395.06
2737.51	1494.96
2736.75	1527.04
2735.98	1533.29
2735.22	1597.63
2734.45	1549
2733.69	1677.85
2732.92	1680.85
2732.16	1716.1
2731.39	1893.26
2730.62	1893
2729.86	1883.07
2729.09	1921.5
2728.33	2021.16
2727.56	1985.43
2726.79	2049.61
2726.03	2110.55
2725.26	2310.01
2724.49	2303.25
2723.73	2473.65
2722.96	2457.2
2722.19	2472.97
2721.43	2537.02
2720.66	2604.27
2719.89	2777.72
2719.12	2851.36
2718.36	3076.22
2717.59	3098.32
2716.82	3178.31
2716.05	3251.86
2715.28	3328.6
2714.52	3434.25
2713.75	3536.67
2712.98	3639.05
2712.21	3689.98
2711.44	3953.01
2710.67	4007.09
2709.91	4067.59
2709.14	4234.08
2708.37	4259.2
2707.6	4374.23
2706.83	4511.71
2706.06	4523.94
2705.29	4857.19
2704.52	4895.04
2703.75	4939.3
2702.98	5050.93
2702.21	5210.67
2701.44	5363.94
2700.67	5453.02
2699.9	5721.68
2699.13	5781.82
2698.36	5874.01
2697.59	5991.82
2696.82	5885.22
2696.05	6041.46
2695.28	6149.58
2694.51	6248.07
2693.74	6205.56
2692.97	6377.69
2692.19	6392.83
2691.42	6331.1
2690.65	6403.88
2689.88	6428.61
2689.11	6523.76
2688.34	6241.21
2687.56	6425.96
2686.79	6297.09
2686.02	6427.4
2685.25	6279.37
2684.48	6214.54
2683.7	6239.27
2682.93	6164.87
2682.16	6247.15
2681.39	6041.7
2680.61	6060.05
2679.84	5995.3
2679.07	5802.76
2678.29	5785.99
2677.52	5682.97
2676.75	5535.26
2675.97	5572.82
2675.2	5316.61
2674.43	5309.49
2673.65	5177.88
2672.88	5116.52
2672.11	5032.84
2671.33	4936.42
2670.56	4725.17
2669.78	4699
2669.01	4711.11
2668.23	4729.6
2667.46	4346.3
2666.69	4473.24
2665.91	4125.14
2665.14	4130.95
2664.36	4041.14
2663.59	3887.63
2662.81	3867.98
2662.04	3669.94
2661.26	3516.54
2660.48	3608.42
2659.71	3423.23
2658.93	3289.03
2658.16	3441.39
2657.38	3240.38
2656.6	3150.82
2655.83	2953.09
2655.05	3086.32
2654.28	2936.37
2653.5	2888.26
2652.72	2782.9
2651.95	2655.32
2651.17	2654.96
2650.39	2591.01
2649.62	2635.15
2648.84	2507.66
2648.06	2431.05
2647.28	2402.12
2646.51	2233.41
2645.73	2153.69
2644.95	2127.98
2644.17	2086.41
2643.39	2048.02
2642.62	2050.91
2641.84	2022.06
2641.06	1910.69
2640.28	1894.56
2639.5	1853.05
2638.73	1862.32
2637.95	1728.83
2637.17	1817.4
2636.39	1690.3
2635.61	1731.29
2634.83	1582.04
2634.05	1676.92
2633.27	1657.68
2632.49	1635.26
2631.71	1495.62
2630.93	1479.57
2630.15	1504.71
2629.37	1504.5
2628.59	1428.29
2627.81	1377.43
2627.03	1510.21
2626.25	1440.36
2625.47	1323.05
2624.69	1212.1
2623.91	1322.69
2623.13	1271.88
2622.35	1271.71
2621.57	1281.02
2620.79	1249.22
2620.01	1226.91
2619.23	1204.61
2618.45	1163.35
2617.66	1087.33
2616.88	1112.47
2616.1	1093.35
2615.32	1077.4
2614.54	1039.35
2613.75	1073.95
2612.97	1023.27
2612.19	978.92
2611.41	978.785
2610.63	991.278
2609.84	928.012
2609.06	968.913
2608.28	1019.27
2607.5	949.715
2606.71	949.585
2605.93	933.682
2605.15	864.168
2604.36	895.584
2603.58	851.318
2602.8	829.133
2602.01	813.258
2601.23	832.057
2600.45	813.034
2599.66	787.716
2598.88	752.953
2598.09	774.899
2597.31	781.091
2596.52	774.686
2595.74	790.323
2594.96	827.993
2594.17	755.479
2593.39	793.144
2592.6	736.389
2591.82	736.288
2591.03	761.356
2590.25	720.357
2589.46	691.951
2588.67	685.566
2587.89	660.317
2587.1	647.65
2586.32	678.996
2585.53	650.615
2584.75	612.814
2583.96	641.009
2583.17	703.757
2582.39	621.985
2581.6	606.195
2580.82	624.954
2580.03	634.288
2579.24	646.76
2578.46	615.279
2577.67	593.223
2576.88	546.066
2576.09	577.37
2575.31	614.94
2574.52	552.115
2573.73	624.181
2572.94	592.733
2572.16	592.651
2571.37	576.893
2570.58	561.14
2569.79	561.062
2569	526.511
2568.22	576.576
2567.43	488.769
2566.64	516.896
2565.85	532.486
2565.06	526.149
2564.27	566.785
2563.48	554.183
2562.7	588.543
2561.91	528.989
2561.12	535.176
2560.33	510.068
2559.54	550.673
2558.75	519.313
2557.96	512.985
2557.17	509.787
2556.38	550.369
2555.59	503.394
2554.8	493.945
2554.01	487.626
2553.22	506.311
2552.43	506.241
2551.64	493.673
2550.85	515.474
2550.06	474.796
2549.27	462.237
2548.47	474.665
2547.68	462.11
2546.89	471.412
2546.1	480.712
2545.31	446.314
2544.52	474.338
2543.73	480.513
2542.94	474.207
2542.14	477.261
2541.35	470.958
2540.56	449.063
2539.77	442.765
2538.97	439.587
2538.18	405.237
2537.39	476.867
2536.6	442.521
2535.8	454.924
2535.01	454.861
2534.22	436.108
2533.43	423.59
2532.63	445.331
2531.84	445.269
2531.05	495.022
2530.25	386.001
2529.46	426.411
2528.67	438.8
2527.87	426.293
2527.08	448.013
2526.28	457.283
2525.49	475.882
2524.7	447.827
2523.9	438.437
2523.11	444.595
2522.31	413.447
2521.52	425.823
2520.72	441.303
2519.93	438.135
2519.13	481.572
2518.34	456.653
2517.54	428.636
2516.75	413.049
2515.95	481.306
2515.16	447.087
2514.36	474.965
2513.56	474.899
2512.77	481.041
2511.97	437.532
2511.18	440.574
2510.38	428.104
2509.58	437.351
2508.79	486.912
2507.99	446.533
2507.19	458.873
2506.4	372.008
2505.6	418.452
2504.8	436.989
2504.01	455.522
2503.21	505.033
2502.41	446.102
2501.62	511.088
2500.82	476.95
2500.02	455.208
2499.22	479.915
2498.42	467.465
2497.63	433.352
2496.83	451.862
2496.03	470.366
2495.23	451.737
2494.43	423.832
2493.63	448.519
2492.84	488.664
2492.04	429.841
2491.24	463.793
2490.44	497.736
2489.64	445.119
2488.84	445.057
2488.04	463.538
2487.24	444.935
2486.44	481.946
2485.64	444.812
2484.84	515.787
2484.04	481.747
2483.24	484.768
2482.44	524.836
2481.64	518.589
2480.84	518.518
2480.04	478.328
2479.24	521.46
2478.44	518.303
2477.64	487.385
2476.84	447.222
2476.04	468.747
2475.24	508.767
2474.44	514.863
2473.64	542.535
2472.83	499.31
2472.03	480.751
2471.23	514.579
2470.43	511.427
2469.63	529.839
2468.83	505.126
2468.02	563.568
2467.22	517.303
2466.42	588.043
2465.62	514.082
2464.81	492.465
2464.01	550.87
2463.21	560.025
2462.41	526.105
2461.6	556.794
2460.8	556.717
2460	525.887
2459.19	556.564
2458.39	538.04
2457.59	525.669
2456.78	583.996
2455.98	586.989
2455.18	553.107
2454.37	586.827
2453.57	525.306
2452.76	531.377
2451.96	571.228
2451.16	574.22
2450.35	531.157
2449.55	564.852
2448.74	543.288
2447.94	512.523
2447.13	613.715
2446.33	527.722
2445.52	530.717
2444.72	509.173
2443.91	564.306
2443.11	567.295
2442.3	502.83
2441.49	478.235
2440.69	475.104
2439.88	484.233
2439.08	471.908
2438.27	471.843
2437.46	450.334
2436.66	465.587
2435.85	459.397
2435.04	462.396
2434.24	492.95
2433.43	483.698
2432.62	474.448
2431.82	422.354
2431.01	428.416
2430.2	428.356
2429.4	379.349
2428.59	419.061
2427.78	409.828
2426.97	412.83
2426.16	400.542
2425.36	424.944
2424.55	388.205
2423.74	427.883
2422.93	391.153
2422.12	333.046
2421.32	354.385
2420.51	369.609
2419.7	335.962
2418.89	342.023
2418.08	326.709
2417.27	329.717
2416.46	311.356
2415.65	323.521
2414.84	292.96
2414.03	341.739
2413.22	326.438
2412.41	344.695
2411.6	335.498
2410.79	347.65
2409.98	326.258
2409.17	268.287
2408.36	295.685
2407.55	289.548
2406.74	329.125
2405.93	307.75
2405.12	313.801
2404.31	289.388
2403.5	283.256
2402.69	283.217
2401.88	283.178
2401.07	313.584
2400.25	273.967
2399.44	261.755
2398.63	264.762
2397.82	307.325
2397.01	276.858
2396.2	270.736
2395.38	228.117
2394.57	267.62
2393.76	282.787
2392.95	276.667
2392.13	300.948
2391.32	267.472
2390.51	264.396
2389.7	243.089
2388.88	243.056
2388.07	279.475
2387.26	239.951
2386.44	297.62
2385.63	261.14
2384.82	261.104
2384	245.89
2383.19	239.785
2382.38	257.961
2381.56	242.753
2380.75	279.128
2379.93	242.686
2379.12	239.619
2378.3	257.783
2377.49	260.779
2376.68	303.19
2375.86	245.55
2375.04	227.33
2374.23	272.758
2373.42	287.871
2372.6	245.414
2371.79	221.145
2370.97	248.375
2370.15	239.255
2369.34	263.447
2368.52	296.715
2367.71	266.401
2366.89	242.15
2366.07	217.904
2365.26	242.083
2364.44	235.998
2363.62	251.091
2362.81	263.156
2361.99	220.778
2361.18	235.867
2360.36	208.623
2359.54	241.848
2358.72	244.837
2357.91	235.737
2357.09	208.507
2356.27	232.65
2355.45	253.765
2354.64	223.524
2353.82	217.453
2353	229.502
2352.18	229.47
2351.37	226.419
2350.55	223.369
2349.73	205.23
2348.91	250.466
2348.09	196.121
2347.27	193.077
2346.45	196.067
2345.63	241.28
2344.81	214.106
2344	226.137
2343.18	189.929
2342.36	232.103
2341.54	223.029
2340.72	222.998
2339.9	213.928
2339.08	228.962
2338.26	210.857
2337.44	192.757
2336.62	213.81
2335.8	252.923
2334.98	234.825
2334.16	240.812
2333.34	204.662
2332.52	210.653
2331.69	258.766
2330.87	216.611
2330.05	198.533
2329.23	222.567
2328.41	228.55
2327.59	198.45
2326.77	216.461
2325.95	210.419
2325.12	195.362
2324.3	201.346
2323.48	201.318
2322.66	198.285
2321.83	213.277
2321.01	189.22
2320.19	201.206
2319.37	174.154
2318.54	210.157
2317.72	207.126
2316.9	201.095
2316.08	231.077
2315.25	249.048
2314.43	198.011
2313.61	224.981
2312.78	227.949
2311.96	215.922
2311.13	224.888
2310.31	239.847
2309.49	194.849
2308.66	224.794
2307.84	215.773
2307.01	212.746
2306.19	236.685
2305.37	218.678
2304.54	197.682
2303.72	215.623
2302.89	206.61
2302.07	200.594
2301.24	209.546
2300.42	200.538
2299.59	188.539
2298.77	176.544
2297.94	200.455
2297.11	206.41
2296.29	221.336
2295.46	215.324
2294.64	215.295
2293.81	203.306
2292.98	209.256
2292.16	200.26
2291.33	167.358
2290.5	179.288
2289.68	218.103
2288.85	212.098
2288.02	221.03
2287.2	188.148
2286.37	217.982
2285.54	191.081
2284.71	208.966
2283.89	217.892
2283.06	170.111
2282.23	202.911
2281.4	199.9
2280.58	223.737
2279.75	214.758
2278.92	211.746
2278.09	199.789
2277.26	196.779
2276.43	160.979
2275.61	199.706
2274.78	181.796
2273.95	199.65
2273.12	211.54
2272.29	214.49
2271.46	172.76
2270.63	226.343
2269.8	229.29
2268.97	196.507
2268.14	190.526
2267.31	178.593
2266.48	199.401
2265.65	226.155
2264.82	184.469
2263.99	199.318
2263.16	184.418
2262.33	205.211
2261.5	193.288
2260.67	211.1
2259.84	208.098
2259.01	199.152
2258.18	187.237
2257.35	208.012
2256.51	169.357
2255.68	193.1
2254.85	184.162
2254.02	210.866
2253.19	193.02
2252.36	181.117
2251.52	181.091
2250.69	189.971
2249.86	207.752
2249.03	198.821
2248.2	178.024
2247.36	189.866
2246.53	183.907
2245.7	195.745
2244.86	177.925
2244.03	198.655
2243.2	189.734
2242.36	183.779
2241.53	216.355
2240.7	192.618
2239.86	183.703
2239.03	204.415
2238.2	189.576
2237.36	183.626
2236.53	195.446
2235.69	204.301
2234.86	198.352
2234.03	183.524
2233.19	192.378
2232.36	183.473
2231.52	156.818
2230.69	174.547
2229.85	198.187
2229.02	186.329
2228.18	171.517
2227.35	198.104
2226.51	201.033
2225.67	168.49
2224.84	171.422
2224	206.86
2223.17	209.786
2222.33	212.711
2221.49	197.912
2220.66	186.07
2219.82	200.81
2218.98	165.35
2218.15	206.659
2217.31	180.063
2216.47	200.698
2215.64	153.454
2214.8	212.445
2213.96	182.913
2213.13	191.737
2212.29	191.711
2211.45	188.735
2210.61	185.76
2209.78	224.061
2208.94	191.604
2208.1	153.262
2207.26	165.029
2206.42	232.776
2205.58	206.228
2204.75	182.634
2203.91	191.445
2203.07	223.812
2202.23	223.781
2201.39	191.365
2200.55	188.395
2199.71	226.631
2198.87	197.171
2198.03	191.258
2197.2	205.942
2196.36	164.731
2195.52	185.296
2194.68	176.448
2193.84	194.066
2192.99	167.579
2192.15	196.952
2191.31	193.985
2190.47	191.019
2189.63	152.794
2188.79	202.718
2187.95	164.502
2187.11	187.976
2186.27	179.14
2185.43	193.796
2184.59	182.026
2183.75	193.742
2182.9	196.651
2182.06	211.297
2181.22	184.859
2180.38	199.502
2179.54	205.342
2178.7	181.849
2177.85	167.16
2177.01	196.459
2176.17	175.909
2175.32	187.61
2174.48	169.998
2173.64	193.419
2172.8	199.253
2171.95	178.717
2171.11	178.692
2170.27	184.525
2169.42	199.142
2168.58	184.474
2167.74	152.243
2166.89	172.713
2166.05	181.47
2165.21	207.783
2164.36	198.976
2163.52	157.988
2162.67	210.622
2161.83	190.118
2160.98	195.941
2160.14	149.128
2159.29	187.115
2158.45	163.703
2157.6	172.449
2156.76	184.115
2155.91	160.713
2155.07	189.907
2154.22	186.959
2153.38	178.17
2152.53	175.225
2151.69	181.041
2150.84	160.578
2149.99	172.233
2149.15	172.209
2148.3	169.267
2147.45	183.833
2146.61	192.56
2145.76	186.699
2144.91	175.006
2144.07	180.814
2143.22	189.537
2142.37	172.017
2141.53	192.399
2140.68	198.202
2139.83	192.346
2138.98	203.975
2138.13	201.033
2137.29	183.526
2136.44	180.588
2135.59	163.089
2134.74	165.978
2133.89	195.07
2133.04	186.309
2132.2	192.105
2131.35	180.437
2130.5	154.223
2129.65	186.206
2128.8	177.452
2127.95	171.61
2127.1	221.027
2126.25	183.194
2125.4	188.983
2124.55	159.887
2123.71	154.051
2122.85	217.967
2122	165.632
2121.15	145.271
2120.3	174.3
2119.45	159.753
2118.6	182.965
2117.75	171.324
2116.9	174.203
2116.05	177.082
2115.2	203.181
2114.35	162.522
2113.5	174.106
2112.65	217.603
2111.79	171.157
2110.94	171.133
2110.09	194.31
2109.24	168.186
2108.39	185.558
2107.54	171.038
2106.68	165.217
2105.83	194.175
2104.98	170.966
2104.13	197.018
2103.27	173.815
2102.42	173.791
2101.57	194.04
2100.71	170.847
2099.86	191.09
2099.01	179.484
2098.16	182.354
2097.3	205.481
2096.45	147.578
2095.6	193.851
2094.74	182.252
2093.89	161.979
2093.03	202.446
2092.18	187.959
2091.32	179.259
2090.47	205.252
2089.62	196.552
2088.76	222.535
2087.91	199.387
2087.05	167.577
2086.2	158.887
2085.34	202.192
2084.49	187.723
2083.63	193.472
2082.78	199.22
2081.92	153.003
2081.06	210.71
2080.21	176.048
2079.35	193.338
2078.5	187.54
2077.64	230.786
2076.78	213.448
2075.93	198.998
2075.07	213.388
2074.21	172.993
2073.36	172.969
2072.5	190.24
2071.64	198.859
2070.79	184.423
2069.93	207.447
2069.07	193.014
2068.21	216.031
2067.36	221.76
2066.5	192.933
2065.64	201.544
2064.78	166.97
2063.92	215.88
2063.07	198.582
2062.21	195.677
2061.35	198.526
2060.49	210.006
2059.63	227.235
2058.77	184.063
2057.91	198.416
2057.05	204.138
2056.2	198.36
2055.34	204.081
2054.48	192.557
2053.62	221.266
2052.76	189.63
2051.9	203.967
2051.04	226.918
2050.18	224.014
2049.32	183.781
2048.46	215.338
2047.6	172.247
2046.74	229.63
2045.88	203.768
2045.02	209.479
2044.15	226.665
2043.29	232.371
2042.43	226.601
2041.57	200.758
2040.71	212.2
2039.85	209.304
2038.99	226.475
2038.12	232.176
2037.26	223.546
2036.4	209.187
2035.54	237.809
2034.68	209.128
2033.81	226.285
2032.95	209.07
2032.09	240.54
2031.23	226.19
2030.36	206.119
2029.5	208.953
2028.64	231.82
2027.78	217.479
2026.91	254.644
2026.05	231.722
2025.19	257.433
2024.32	228.798
2023.46	205.889
2022.59	257.326
2021.73	234.419
2020.87	191.511
2020	220.064
2019.14	220.033
2018.27	225.717
2017.41	242.826
2016.54	205.659
2015.68	239.902
2014.81	242.724
2013.95	202.718
2013.08	228.383
2012.22	216.933
2011.35	222.611
2010.49	185.483
2009.62	208.283
2008.76	202.548
2007.89	211.077
2007.02	216.751
2006.16	219.573
2005.29	213.84
2004.42	213.81
2003.56	230.882
2002.69	210.9
2001.82	199.472
2000.96	236.484
2000.09	210.811
1999.22	225.024
1998.36	216.448
1997.49	224.961
1996.62	247.707
1995.75	219.205
1994.88	250.484
1994.02	202.067
1993.15	236.186
1992.28	233.308
1991.41	201.982
1990.54	219.021
1989.68	224.678
1988.81	227.49
1987.94	218.929
1987.07	250.169
1986.2	227.395
1985.33	244.415
1984.46	201.757
1983.59	244.347
1982.72	241.472
1981.85	227.236
[truncated: 1,617 more rows]

## Sheet: Figure 3h 
Temperature (℃)	Weight (%)	DTG (% min-1)
49.997	99.8921	-0.00105
49.996	99.892	-0.00136
49.997	99.8919	-0.00167
49.995	99.8918	-0.00195
49.997	99.8915	-0.00225
49.996	99.8912	-0.00257
49.996	99.8911	-0.00289
49.996	99.8908	-0.0032
49.996	99.8905	-0.0035
50.001	99.8902	-0.00381
50.006	99.8898	-0.0041
50.011	99.8893	-0.00438
50.014	99.8889	-0.00463
50.024	99.8885	-0.00486
50.03	99.888	-0.00507
50.042	99.8874	-0.00526
50.05	99.8869	-0.00542
50.062	99.8864	-0.00558
50.075	99.8858	-0.00571
50.093	99.8851	-0.00584
50.109	99.8844	-0.00595
50.125	99.8838	-0.00605
50.145	99.8831	-0.00614
50.164	99.8824	-0.00622
50.185	99.8817	-0.00629
50.209	99.881	-0.00635
50.229	99.8802	-0.0064
50.254	99.8795	-0.00644
50.275	99.8788	-0.00647
50.3	99.8781	-0.00649
50.328	99.8774	-0.0065
50.353	99.8766	-0.00651
50.378	99.8759	-0.0065
50.407	99.8752	-0.00649
50.435	99.8745	-0.00648
50.462	99.8738	-0.00645
50.49	99.8731	-0.00642
50.522	99.8724	-0.00638
50.551	99.8717	-0.00634
50.583	99.871	-0.00628
50.611	99.8703	-0.00623
50.644	99.8697	-0.00616
50.675	99.869	-0.00609
50.703	99.8683	-0.00602
50.739	99.8677	-0.00593
50.77	99.867	-0.00585
50.799	99.8664	-0.00575
50.831	99.8658	-0.00566
50.864	99.8652	-0.00555
50.893	99.8646	-0.00545
50.921	99.864	-0.00533
50.958	99.8634	-0.00522
50.995	99.8629	-0.0051
51.027	99.8624	-0.00498
51.06	99.8618	-0.00485
51.093	99.8613	-0.00472
51.125	99.8609	-0.00459
51.157	99.8604	-0.00445
51.192	99.86	-0.00431
51.225	99.8596	-0.00417
51.26	99.8592	-0.00403
51.292	99.8588	-0.00389
51.327	99.8584	-0.00375
51.36	99.8581	-0.00361
51.396	99.8578	-0.00347
51.428	99.8575	-0.00333
51.467	99.8572	-0.0032
51.5	99.857	-0.00306
51.533	99.8567	-0.00293
51.571	99.8565	-0.0028
51.609	99.8563	-0.00267
51.645	99.8561	-0.00254
51.678	99.856	-0.00242
51.716	99.8558	-0.0023
51.753	99.8557	-0.00218
51.79	99.8555	-0.00207
51.824	99.8554	-0.00196
51.863	99.8553	-0.00186
51.901	99.8552	-0.00176
51.936	99.8552	-0.00166
51.974	99.8551	-0.00157
52.013	99.855	-0.00149
52.052	99.855	-0.0014
52.089	99.8549	-0.00133
52.13	99.8549	-0.00125
52.171	99.8548	-0.00119
52.212	99.8548	-0.00112
52.247	99.8548	-0.00106
52.29	99.8548	-0.00101
52.33	99.8547	-0.000955347
52.372	99.8547	-0.000907884
52.415	99.8547	-0.000864128
52.457	99.8547	-0.000823889
52.497	99.8546	-0.000786968
52.538	99.8546	-0.000753149
52.582	99.8546	-0.00072221
52.625	99.8545	-0.000693916
52.67	99.8545	-0.000668028
52.714	99.8545	-0.000644299
52.758	99.8544	-0.000622481
52.802	99.8544	-0.00060232
52.846	99.8543	-0.000583566
52.891	99.8543	-0.000565969
52.938	99.8542	-0.00054928
52.98	99.8542	-0.000533256
53.026	99.8541	-0.000517659
53.074	99.8541	-0.000502257
53.12	99.854	-0.000486828
53.172	99.8539	-0.000471157
53.218	99.8539	-0.000455041
53.263	99.8538	-0.000438289
53.313	99.8537	-0.00042072
53.361	99.8537	-0.000402167
53.406	99.8536	-0.000382476
53.46	99.8535	-0.000361507
53.512	99.8535	-0.000339133
53.56	99.8534	-0.000315242
53.613	99.8533	-0.000289735
53.662	99.8533	-0.000262529
53.714	99.8532	-0.000233552
53.764	99.8532	-0.000202749
53.818	99.8531	-0.000170076
53.873	99.853	-0.000135501
53.921	99.853	-9.90077e-05
53.974	99.853	-6.05882e-05
54.03	99.8529	-2.02473e-05
54.081	99.8529	2.2e-05
54.135	99.8529	6.61288e-05
54.193	99.8529	0.000112105
54.246	99.8529	0.000159888
54.3	99.8528	0.000209426
54.358	99.8528	0.000260664
54.411	99.8529	0.000313539
54.466	99.8529	0.000367984
54.525	99.8529	0.000423924
54.576	99.8529	0.000481285
54.636	99.8529	0.000539985
54.69	99.853	0.000599942
54.746	99.853	0.00066107
54.807	99.8531	0.000723282
54.863	99.8531	0.000786489
54.922	99.8532	0.000850601
54.98	99.8533	0.000915527
55.037	99.8534	0.000981177
55.095	99.8535	0.00105
55.153	99.8536	0.00111
55.215	99.8537	0.00118
55.277	99.8538	0.00125
55.332	99.8539	0.00132
55.394	99.854	0.00139
55.453	99.8542	0.00145
55.514	99.8543	0.00152
55.573	99.8544	0.00159
55.634	99.8546	0.00166
55.692	99.8548	0.00173
55.751	99.8549	0.00179
55.817	99.8551	0.00186
55.877	99.8553	0.00193
55.94	99.8555	0.00199
56.002	99.8557	0.00206
56.059	99.8559	0.00212
56.124	99.8561	0.00219
56.187	99.8563	0.00225
56.247	99.8565	0.00231
56.312	99.8568	0.00237
56.372	99.857	0.00243
56.435	99.8573	0.00249
56.497	99.8575	0.00255
56.559	99.8578	0.0026
56.621	99.858	0.00266
56.685	99.8583	0.00271
56.748	99.8586	0.00276
56.812	99.8589	0.00281
56.874	99.8592	0.00286
56.939	99.8595	0.00291
57	99.8598	0.00296
57.069	99.8601	0.003
57.129	99.8604	0.00304
57.194	99.8607	0.00308
57.257	99.861	0.00312
57.323	99.8613	0.00316
57.387	99.8616	0.00319
57.451	99.862	0.00323
57.517	99.8623	0.00326
57.579	99.8626	0.00329
57.643	99.863	0.00332
57.708	99.8633	0.00334
57.772	99.8637	0.00337
57.837	99.864	0.00339
57.9	99.8643	0.00341
57.969	99.8647	0.00343
58.034	99.865	0.00345
58.095	99.8654	0.00347
58.161	99.8657	0.00348
58.225	99.8661	0.0035
58.292	99.8664	0.00351
58.358	99.8668	0.00352
58.423	99.8671	0.00353
58.489	99.8675	0.00353
58.549	99.8678	0.00354
58.615	99.8682	0.00354
58.683	99.8685	0.00355
58.751	99.8689	0.00355
58.811	99.8692	0.00355
58.877	99.8696	0.00355
58.94	99.8699	0.00355
59.003	99.8703	0.00355
59.07	99.8706	0.00355
59.134	99.8709	0.00354
59.202	99.8713	0.00354
59.266	99.8716	0.00353
59.331	99.872	0.00353
59.396	99.8723	0.00352
59.462	99.8726	0.00351
59.528	99.873	0.00351
59.594	99.8733	0.0035
59.656	99.8736	0.00349
59.72	99.874	0.00349
59.785	99.8743	0.00348
59.853	99.8746	0.00347
59.914	99.8749	0.00346
59.979	99.8752	0.00345
60.043	99.8756	0.00344
60.106	99.8759	0.00344
60.173	99.8762	0.00343
60.236	99.8765	0.00342
60.301	99.8768	0.00341
60.368	99.8772	0.0034
60.431	99.8775	0.0034
60.495	99.8778	0.00339
60.558	99.8781	0.00338
60.622	99.8784	0.00338
60.689	99.8787	0.00337
60.752	99.879	0.00337
60.813	99.8793	0.00336
60.876	99.8796	0.00336
60.938	99.8799	0.00335
61.007	99.8803	0.00335
61.071	99.8806	0.00334
61.133	99.8809	0.00334
61.193	99.8812	0.00334
61.258	99.8815	0.00333
61.322	99.8818	0.00333
61.38	99.8821	0.00333
61.45	99.8824	0.00333
61.512	99.8827	0.00333
61.576	99.883	0.00333
61.637	99.8833	0.00333
61.7	99.8836	0.00333
61.763	99.8839	0.00333
61.828	99.8843	0.00333
61.888	99.8846	0.00333
61.952	99.8849	0.00333
62.014	99.8852	0.00333
62.076	99.8855	0.00334
62.135	99.8858	0.00334
62.198	99.8861	0.00334
62.263	99.8864	0.00334
62.326	99.8868	0.00335
62.384	99.8871	0.00335
62.447	99.8874	0.00335
62.511	99.8877	0.00336
62.572	99.888	0.00336
62.633	99.8883	0.00337
62.694	99.8886	0.00337
62.756	99.8889	0.00337
62.816	99.8893	0.00338
62.876	99.8896	0.00338
62.938	99.8899	0.00339
62.999	99.8902	0.00339
63.06	99.8905	0.0034
63.119	99.8908	0.0034
63.179	99.8911	0.0034
63.243	99.8915	0.00341
63.306	99.8918	0.00341
63.363	99.8921	0.00341
63.425	99.8924	0.00342
63.484	99.8928	0.00342
63.544	99.8931	0.00342
63.604	99.8934	0.00342
63.663	99.8937	0.00343
63.723	99.894	0.00343
63.781	99.8944	0.00343
63.843	99.8947	0.00343
63.901	99.895	0.00342
63.962	99.8954	0.00342
64.02	99.8957	0.00342
64.078	99.896	0.00342
64.135	99.8964	0.00341
64.195	99.8967	0.0034
64.254	99.897	0.0034
64.312	99.8974	0.00339
64.369	99.8977	0.00338
64.431	99.898	0.00337
64.486	99.8984	0.00336
64.547	99.8987	0.00335
64.603	99.8991	0.00333
64.662	99.8994	0.00332
64.719	99.8997	0.0033
64.777	99.9001	0.00328
64.835	99.9004	0.00326
64.893	99.9007	0.00324
64.953	99.901	0.00322
65.006	99.9014	0.0032
65.061	99.9017	0.00317
65.119	99.902	0.00315
65.176	99.9023	0.00312
65.233	99.9026	0.00309
65.291	99.9029	0.00306
65.351	99.9032	0.00303
65.41	99.9035	0.003
65.465	99.9038	0.00296
65.517	99.9041	0.00293
65.575	99.9044	0.00289
65.629	99.9047	0.00285
65.684	99.905	0.00281
65.742	99.9052	0.00277
65.795	99.9055	0.00273
65.848	99.9058	0.00269
65.904	99.906	0.00265
65.964	99.9063	0.0026
66.014	99.9065	0.00256
66.071	99.9068	0.00251
66.125	99.907	0.00246
66.181	99.9073	0.00241
66.236	99.9075	0.00236
66.289	99.9077	0.00231
66.344	99.9079	0.00226
66.401	99.9082	0.00221
66.454	99.9084	0.00215
66.511	99.9086	0.0021
66.564	99.9088	0.00204
66.621	99.909	0.00198
66.667	99.9092	0.00193
66.723	99.9094	0.00187
66.778	99.9096	0.00181
66.831	99.9098	0.00175
66.889	99.91	0.00168
66.941	99.9101	0.00162
66.996	99.9103	0.00156
67.046	99.9105	0.00149
67.099	99.9106	0.00143
67.154	99.9108	0.00136
67.209	99.9109	0.0013
67.261	99.9111	0.00123
67.312	99.9112	0.00117
67.361	99.9113	0.0011
67.419	99.9114	0.00104
67.471	99.9115	0.000970244
67.524	99.9116	0.000905573
67.573	99.9117	0.000841577
67.625	99.9118	0.00077843
67.678	99.9119	0.000716314
67.732	99.9119	0.000655412
67.785	99.912	0.000595911
67.835	99.912	0.000537998
67.89	99.912	0.00048186
67.941	99.912	0.000427685
67.991	99.912	0.000375652
68.039	99.912	0.000325941
68.093	99.912	0.000278722
68.143	99.912	0.000234157
68.194	99.912	0.0001924
68.249	99.9119	0.000153593
68.296	99.9119	0.000117865
68.35	99.9119	8.53313e-05
68.401	99.9118	5.60936e-05
68.451	99.9117	3.02358e-05
68.5	99.9117	7.82515e-06
68.549	99.9116	-1.10892e-05
68.602	99.9115	-2.64768e-05
68.654	99.9115	-3.83263e-05
68.705	99.9114	-4.66462e-05
68.758	99.9113	-5.14646e-05
68.808	99.9112	-5.28296e-05
68.856	99.9112	-5.08089e-05
68.907	99.9111	-4.54893e-05
68.958	99.911	-3.69769e-05
69.008	99.911	-2.53955e-05
69.059	99.9109	-1.08867e-05
69.109	99.9109	6.3918e-06
69.16	99.9108	2.62671e-05
69.209	99.9108	4.85524e-05
69.258	99.9108	7.30483e-05
69.307	99.9107	9.95442e-05
69.358	99.9107	0.00012782
69.404	99.9107	0.000157647
69.456	99.9107	0.000188792
69.506	99.9107	0.000221014
69.56	99.9107	0.000254072
69.603	99.9107	0.000287722
69.656	99.9108	0.000321721
69.703	99.9108	0.000355827
69.753	99.9109	0.000389804
69.8	99.9109	0.000423419
69.855	99.911	0.000456446
69.901	99.9111	0.000488668
69.95	99.9111	0.000519875
70.005	99.9112	0.00054987
70.051	99.9113	0.000578465
70.1	99.9114	0.000605485
70.146	99.9115	0.000630769
70.197	99.9116	0.000654169
70.247	99.9117	0.00067555
70.293	99.9118	0.000694793
70.341	99.9119	0.000711795
70.387	99.912	0.000726463
70.44	99.9122	0.000738726
70.485	99.9123	0.000748521
70.538	99.9124	0.000755804
70.586	99.9125	0.000760545
70.63	99.9126	0.000762724
70.683	99.9127	0.000762338
70.737	99.9129	0.000759397
70.782	99.913	0.000753918
70.827	99.9131	0.000745936
70.879	99.9132	0.000735491
70.931	99.9133	0.000722636
70.977	99.9134	0.000707429
71.022	99.9135	0.000689941
71.07	99.9136	0.000670246
71.119	99.9137	0.000648426
71.169	99.9137	0.000624567
71.214	99.9138	0.000598762
71.262	99.9139	0.000571104
71.31	99.914	0.000541694
71.358	99.914	0.00051063
71.407	99.9141	0.000478014
71.455	99.9142	0.00044395
71.505	99.9142	0.000408539
71.551	99.9143	0.000371884
71.597	99.9143	0.000334087
71.645	99.9143	0.000295249
71.693	99.9144	0.000255469
71.735	99.9144	0.000214844
71.787	99.9144	0.00017347
71.839	99.9144	0.00013144
71.883	99.9145	8.88453e-05
71.929	99.9145	4.57749e-05
71.98	99.9145	2.31513e-06
72.027	99.9145	-4.14495e-05
72.075	99.9145	-8.54365e-05
72.122	99.9144	-0.000129566
72.172	99.9144	-0.000173758
72.218	99.9144	-0.000217937
72.268	99.9144	-0.000262027
72.318	99.9143	-0.000305954
72.363	99.9143	-0.000349645
72.41	99.9143	-0.000393029
72.458	99.9142	-0.000436033
72.502	99.9142	-0.000478588
72.554	99.9141	-0.000520623
72.601	99.9141	-0.000562069
72.649	99.914	-0.000602858
72.699	99.9139	-0.00064292
72.744	99.9139	-0.000682189
72.79	99.9138	-0.000720595
72.838	99.9137	-0.000758074
72.888	99.9137	-0.000794558
72.934	99.9136	-0.000829983
72.982	99.9135	-0.000864286
73.031	99.9134	-0.000897404
73.079	99.9133	-0.000929277
73.124	99.9132	-0.000959848
73.173	99.9131	-0.000989061
73.219	99.9129	-0.00102
73.265	99.9128	-0.00104
73.315	99.9127	-0.00107
73.361	99.9126	-0.00109
73.412	99.9125	-0.00111
73.456	99.9123	-0.00113
73.505	99.9122	-0.00115
73.552	99.912	-0.00117
73.6	99.9119	-0.00118
73.645	99.9118	-0.0012
73.695	99.9116	-0.00121
73.743	99.9115	-0.00122
73.788	99.9113	-0.00123
73.836	99.9112	-0.00123
73.884	99.9111	-0.00124
73.935	99.9109	-0.00124
73.98	99.9108	-0.00125
74.029	99.9106	-0.00125
74.074	99.9105	-0.00124
74.12	99.9103	-0.00124
74.166	99.9102	-0.00124
74.217	99.9101	-0.00123
74.264	99.9099	-0.00123
74.311	99.9098	-0.00122
74.36	99.9097	-0.00121
74.408	99.9095	-0.0012
74.453	99.9094	-0.00119
74.504	99.9093	-0.00118
74.554	99.9092	-0.00117
74.598	99.9091	-0.00116
74.643	99.909	-0.00114
74.69	99.9088	-0.00113
74.737	99.9087	-0.00112
74.788	99.9086	-0.0011
74.837	99.9085	-0.00109
74.882	99.9084	-0.00107
74.929	99.9083	-0.00106
74.978	99.9083	-0.00104
75.026	99.9082	-0.00102
75.074	99.9081	-0.00101
75.124	99.908	-0.000989946
75.169	99.9079	-0.000973165
75.215	99.9078	-0.000956212
75.264	99.9077	-0.000939083
75.314	99.9077	-0.00092177
75.362	99.9076	-0.000904257
75.407	99.9075	-0.000886525
75.456	99.9074	-0.000868546
75.504	99.9074	-0.000850291
75.547	99.9073	-0.000831726
75.595	99.9072	-0.000812814
75.644	99.9071	-0.000793516
75.692	99.907	-0.000773791
75.743	99.907	-0.000753597
75.79	99.9069	-0.000732894
75.841	99.9068	-0.000711641
75.886	99.9067	-0.000689801
75.934	99.9067	-0.000667339
75.981	99.9066	-0.000644224
76.03	99.9065	-0.00062043
76.079	99.9064	-0.000595935
76.127	99.9064	-0.000570725
76.176	99.9063	-0.000544793
76.221	99.9062	-0.000518137
76.271	99.9061	-0.000490765
76.319	99.9061	-0.000462692
76.367	99.906	-0.000433942
76.415	99.906	-0.00040455
76.464	99.9059	-0.000374556
76.507	99.9059	-0.000344011
76.558	99.9058	-0.000312974
76.607	99.9057	-0.000281514
76.656	99.9057	-0.000249706
76.706	99.9057	-0.000217633
76.753	99.9056	-0.000185388
76.801	99.9056	-0.000153066
76.848	99.9056	-0.000120772
76.899	99.9056	-8.86146e-05
76.946	99.9056	-5.67055e-05
76.995	99.9056	-2.5161e-05
77.039	99.9056	5.90063e-06
77.09	99.9056	3.63597e-05
77.138	99.9056	6.60962e-05
77.188	99.9056	9.49904e-05
77.237	99.9057	0.000122924
77.283	99.9057	0.000149781
77.328	99.9057	0.000175449
77.379	99.9058	0.000199819
77.432	99.9058	0.000222786
77.48	99.9059	0.000244254
77.526	99.9059	0.000264128
77.577	99.906	0.000282324
77.624	99.906	0.000298764
77.675	99.9061	0.000313375
77.725	99.9062	0.000326096
77.768	99.9062	0.000336872
77.818	99.9063	0.000345654
77.863	99.9064	0.000352405
77.913	99.9065	0.000357094
77.966	99.9065	0.000359698
78.013	99.9066	0.000360203
78.063	99.9067	0.0003586
78.11	99.9067	0.00035489
78.16	99.9068	0.000349079
78.207	99.9069	0.000341182
78.256	99.9069	0.000331217
78.308	99.907	0.000319211
78.355	99.907	0.000305194
78.405	99.9071	0.000289201
78.455	99.9071	0.000271274
78.502	99.9072	0.000251456
78.554	99.9072	0.000229797
78.601	99.9073	0.000206347
78.651	99.9073	0.000181164
78.699	99.9073	0.000154305
78.747	99.9073	0.000125832
78.796	99.9074	9.58085e-05
78.842	99.9074	6.4302e-05
78.893	99.9074	3.13816e-05
78.942	99.9074	-2.88059e-06
78.996	99.9074	-3.84101e-05
79.04	99.9075	-7.51298e-05
79.085	99.9075	-0.00011296
79.14	99.9075	-0.000151817
79.191	99.9075	-0.000191617
79.237	99.9075	-0.00023227
79.287	99.9074	-0.000273685
79.338	99.9074	-0.000315769
79.384	99.9074	-0.000358423
79.436	99.9074	-0.000401547
79.485	99.9074	-0.000445038
79.536	99.9073	-0.000488787
79.584	99.9073	-0.000532687
79.632	99.9072	-0.000576623
79.682	99.9072	-0.00062048
79.734	99.9071	-0.000664141
79.781	99.9071	-0.000707484
79.832	99.907	-0.00075039
79.881	99.9069	-0.000792732
79.929	99.9068	-0.000834389
79.978	99.9067	-0.000875235
80.029	99.9066	-0.000915144
80.075	99.9065	-0.000953994
80.127	99.9064	-0.000991661
80.174	99.9063	-0.00103
80.224	99.9062	-0.00106
80.275	99.9061	-0.0011
80.321	99.906	-0.00113
80.375	99.9058	-0.00116
80.424	99.9057	-0.00119
80.475	99.9055	-0.00121
80.523	99.9054	-0.00124
80.571	99.9052	-0.00126
80.623	99.9051	-0.00128
80.674	99.9049	-0.0013
80.724	99.9048	-0.00131
80.773	99.9046	-0.00132
80.82	99.9044	-0.00133
80.871	99.9043	-0.00134
80.92	99.9041	-0.00135
80.969	99.9039	-0.00135
81.018	99.9038	-0.00135
81.07	99.9036	-0.00135
81.123	99.9034	-0.00135
81.169	99.9033	-0.00134
81.218	99.9031	-0.00133
81.268	99.9029	-0.00132
81.319	99.9028	-0.00131
81.371	99.9026	-0.00129
81.422	99.9025	-0.00127
81.469	99.9023	-0.00126
81.518	99.9022	-0.00123
81.571	99.902	-0.00121
81.618	99.9019	-0.00119
81.668	99.9018	-0.00116
81.717	99.9016	-0.00114
81.767	99.9015	-0.00111
81.819	99.9014	-0.00108
81.87	99.9013	-0.00105
81.921	99.9012	-0.00102
81.969	99.9011	-0.000987314
82.02	99.901	-0.000956097
82.075	99.9009	-0.000924709
82.121	99.9008	-0.000893312
82.172	99.9007	-0.000862067
82.224	99.9006	-0.000831133
82.269	99.9006	-0.000800664
82.324	99.9005	-0.000770811
82.374	99.9005	-0.000741719
82.425	99.9004	-0.000713528
82.478	99.9004	-0.00068637
82.527	99.9003	-0.00066037
82.576	99.9003	-0.000635644
82.625	99.9003	-0.000612298
82.678	99.9002	-0.000590428
82.728	99.9002	-0.00057012
82.778	99.9002	-0.000551449
82.828	99.9002	-0.000534475
82.879	99.9002	-0.000519248
82.928	99.9001	-0.000505805
82.984	99.9001	-0.000494169
83.031	99.9001	-0.00048435
83.084	99.9001	-0.000476345
83.132	99.9001	-0.000470135
83.184	99.9001	-0.000465691
83.232	99.9001	-0.000462969
83.286	99.9001	-0.000461909
83.334	99.9001	-0.000462444
83.384	99.9001	-0.00046449
83.436	99.9001	-0.000467953
83.483	99.9	-0.000472727
83.533	99.9	-0.000478696
83.584	99.9	-0.000485736
83.635	99.9	-0.00049371
83.685	99.9	-0.000502478
83.736	99.8999	-0.000511891
83.787	99.8999	-0.000521794
83.838	99.8998	-0.000532029
83.889	99.8998	-0.000542434
83.939	99.8997	-0.000552844
83.99	99.8997	-0.000563095
84.041	99.8996	-0.000573023
84.093	99.8996	-0.000582464
84.141	99.8995	-0.000591261
84.193	99.8994	-0.000599257
84.242	99.8993	-0.000606304
84.294	99.8992	-0.000612257
84.343	99.8992	-0.000616982
84.392	99.8991	-0.000620352
84.446	99.899	-0.000622249
84.493	99.8989	-0.000622569
84.546	99.8988	-0.000621216
84.598	99.8987	-0.000618108
84.644	99.8986	-0.000613176
84.694	99.8985	-0.000606362
84.746	99.8984	-0.000597625
84.801	99.8983	-0.000586934
84.849	99.8982	-0.000574276
84.901	99.8981	-0.000559649
84.951	99.898	-0.000543067
85.002	99.8979	-0.000524557
85.054	99.8979	-0.000504159
85.104	99.8978	-0.000481929
85.153	99.8977	-0.000457932
85.205	99.8976	-0.000432247
85.255	99.8975	-0.000404964
85.305	99.8975	-0.000376184
85.357	99.8974	-0.000346016
85.406	99.8974	-0.000314581
85.454	99.8973	-0.000282003
85.506	99.8973	-0.000248418
85.556	99.8972	-0.000213964
85.606	99.8972	-0.000178785
85.658	99.8972	-0.000143028
85.709	99.8972	-0.000106842
85.757	99.8972	-7.0379e-05
85.812	99.8972	-3.37883e-05
85.862	99.8972	2.78028e-06
85.91	99.8972	3.91797e-05
85.961	99.8972	7.5266e-05
86.011	99.8972	0.0001109
86.063	99.8972	0.000145947
86.111	99.8973	0.00018028
86.163	99.8973	0.000213776
86.212	99.8974	0.000246324
86.264	99.8974	0.000277817
86.315	99.8975	0.000308161
86.365	99.8975	0.000337267
86.415	99.8976	0.000365061
86.465	99.8977	0.000391475
86.519	99.8977	0.000416453
86.57	99.8978	0.00043995
86.619	99.8979	0.000461931
86.671	99.898	0.000482372
86.718	99.898	0.000501256
86.77	99.8981	0.00051858
86.817	99.8982	0.000534349
86.871	99.8983	0.000548577
86.922	99.8983	0.000561285
86.973	99.8984	0.000572506
87.021	99.8985	0.000582276
87.073	99.8986	0.000590641
87.126	99.8987	0.000597652
87.177	99.8987	0.000603363
87.225	99.8988	0.000607835
87.278	99.8989	0.000611132
87.327	99.899	0.00061332
87.38	99.899	0.000614466
87.429	99.8991	0.000614639
87.481	99.8992	0.00061391
87.528	99.8992	0.000612347
87.578	99.8993	0.000610018
87.631	99.8993	0.000606989
87.682	99.8994	0.000603323
87.733	99.8995	0.00059908
87.781	99.8995	0.000594318
87.834	99.8996	0.000589089
87.883	99.8996	0.000583442
87.935	99.8997	0.00057742
87.983	99.8997	0.000571064
88.035	99.8998	0.000564406
88.086	99.8998	0.000557478
88.137	99.8999	0.000550302
88.186	99.8999	0.000542899
88.236	99.9	0.000535283
88.29	99.9	0.000527465
88.336	99.9	0.000519452
88.389	99.9001	0.000511245
88.439	99.9001	0.000502843
88.491	99.9002	0.000494243
88.542	99.9002	0.000485436
88.59	99.9003	0.000476414
88.644	99.9003	0.000467166
88.694	99.9004	0.000457679
88.744	99.9004	0.00044794
88.796	99.9005	0.000437936
88.843	99.9005	0.000427654
88.895	99.9006	0.000417081
88.948	99.9006	0.000406207
88.997	99.9006	0.000395019
89.047	99.9007	0.000383512
89.099	99.9007	0.000371679
89.146	99.9008	0.000359516
89.201	99.9008	0.000347024
89.247	99.9009	0.000334205
89.299	99.9009	0.000321065
89.348	99.9009	0.000307613
89.402	99.901	0.000293863
89.452	99.901	0.000279832
89.504	99.901	0.00026554
89.554	99.9011	0.000251011
89.602	99.9011	0.000236273
89.654	99.9011	0.000221358
89.706	99.9012	0.000206301
89.753	99.9012	0.00019114
89.804	99.9012	0.000175915
89.853	99.9012	0.000160672
89.906	99.9012	0.000145457
89.953	99.9013	0.000130318
90.007	99.9013	0.000115306
90.06	99.9013	0.000100473
90.108	99.9013	8.58716e-05
90.16	99.9013	7.15562e-05
90.21	99.9013	5.75802e-05
90.261	99.9013	4.39974e-05
90.308	99.9013	3.08602e-05
90.358	99.9013	1.82203e-05
90.41	99.9013	6.1271e-06
90.458	99.9013	-5.372e-06
90.509	99.9013	-1.62326e-05
90.558	99.9012	-2.64137e-05
90.608	99.9012	-3.58782e-05
90.665	99.9012	-4.45933e-05
90.712	99.9012	-5.25313e-05
90.763	99.9012	-5.96697e-05
90.812	99.9011	-6.59918e-05
90.864	99.9011	-7.14871e-05
90.911	99.9011	-7.61514e-05
90.961	99.9011	-7.99875e-05
91.013	99.901	-8.30052e-05
91.067	99.901	-8.52212e-05
91.116	99.901	-8.66598e-05
91.167	99.901	-8.73525e-05
91.215	99.9009	-8.73383e-05
91.268	99.9009	-8.66632e-05
91.318	99.9009	-8.53806e-05
91.367	99.9009	-8.35507e-05
91.416	99.9008	-8.12404e-05
91.468	99.9008	-7.85229e-05
91.52	99.9008	-7.5477e-05
91.571	99.9008	-7.21867e-05
91.619	99.9008	-6.87407e-05
91.67	99.9008	-6.52314e-05
91.718	99.9007	-6.17544e-05
91.771	99.9007	-5.84081e-05
91.818	99.9007	-5.52922e-05
91.87	99.9007	-5.25072e-05
91.921	99.9007	-5.01539e-05
91.971	99.9007	-4.83319e-05
92.025	99.9007	-4.71389e-05
92.074	99.9008	-4.667e-05
92.124	99.9008	-4.70164e-05
92.175	99.9008	-4.82649e-05
92.22	99.9008	-5.04965e-05
92.27	99.9008	-5.37864e-05
92.323	99.9008	-5.82024e-05
92.374	99.9009	-6.38047e-05
92.422	99.9009	-7.0645e-05
92.473	99.9009	-7.87661e-05
92.524	99.9009	-8.82012e-05
92.574	99.9009	-9.89734e-05
92.627	99.901	-0.000111096
92.673	99.901	-0.00012457
92.726	99.901	-0.000139388
92.776	99.901	-0.00015553
92.827	99.901	-0.000172966
92.874	99.901	-0.000191654
92.923	99.901	-0.000211541
92.979	99.901	-0.000232567
93.028	99.901	-0.000254657
93.077	99.901	-0.000277731
93.128	99.901	-0.000301697
93.179	99.901	-0.000326457
93.229	99.901	-0.000351901
93.278	99.901	-0.000377917
93.326	99.901	-0.000404383
93.376	99.9009	-0.000431173
93.425	99.9009	-0.000458157
93.478	99.9009	-0.000485201
93.529	99.9008	-0.000512167
93.579	99.9008	-0.000538917
93.63	99.9007	-0.000565312
93.68	99.9006	-0.000591212
93.731	99.9006	-0.000616481
93.779	99.9005	-0.000640983
93.828	99.9004	-0.000664587
93.878	99.9003	-0.000687164
93.931	99.9002	-0.000708592
93.979	99.9001	-0.000728755
94.032	99.9	-0.000747542
94.081	99.9	-0.000764851
94.13	99.8999	-0.00078059
94.179	99.8997	-0.000794673
94.229	99.8996	-0.000807025
94.282	99.8995	-0.000817582
94.331	99.8994	-0.000826288
94.379	99.8993	-0.0008331
94.428	99.8992	-0.000837986
94.48	99.8991	-0.000840924
94.529	99.8989	-0.000841903
94.581	99.8988	-0.000840925
94.63	99.8987	-0.000838003
94.679	99.8986	-0.000833159
94.731	99.8985	-0.000826428
94.782	99.8984	-0.000817853
94.834	99.8983	-0.000807488
94.882	99.8982	-0.000795396
94.931	99.898	-0.000781648
94.982	99.8979	-0.000766324
95.032	99.8979	-0.00074951
95.081	99.8978	-0.000731298
95.131	99.8977	-0.000711788
95.179	99.8976	-0.00069108
95.233	99.8975	-0.000669282
95.285	99.8974	-0.000646503
95.334	99.8974	-0.000622852
95.383	99.8973	-0.000598443
95.432	99.8972	-0.000573385
95.484	99.8972	-0.000547791
95.533	99.8971	-0.000521767
95.585	99.8971	-0.00049542
95.632	99.8971	-0.000468853
95.685	99.897	-0.000442165
95.732	99.897	-0.000415449
95.782	99.897	-0.000388794
95.833	99.897	-0.000362283
95.881	99.8969	-0.000335993
95.934	99.8969	-0.000309994
95.982	99.8969	-0.000284351
96.034	99.8969	-0.000259121
96.085	99.8969	-0.000234354
96.138	99.8969	-0.000210093
96.186	99.8969	-0.000186377
96.233	99.8969	-0.000163236
96.281	99.8969	-0.000140695
96.334	99.8969	-0.000118772
96.387	99.8969	-9.748e-05
96.437	99.8969	-7.68288e-05
96.487	99.8969	-5.6822e-05
96.538	99.8969	-3.74598e-05
96.585	99.8969	-1.87392e-05
96.635	99.8969	-6.54618e-07
96.687	99.8969	1.68019e-05
96.738	99.8969	3.36399e-05
96.787	99.8969	4.98696e-05
96.837	99.897	6.55019e-05
96.889	99.897	8.05472e-05
96.939	99.897	9.50156e-05
96.986	99.897	0.000108916
97.038	99.897	0.000122255
97.085	99.897	0.000135038
97.137	99.897	0.000147268
97.188	99.897	0.000158946
97.237	99.897	0.000170068
97.288	99.8971	0.000180629
97.338	99.8971	0.000190621
97.386	99.8971	0.000200032
97.436	99.8971	0.000208846
97.488	99.8971	0.000217047
97.539	99.8972	0.000224612
97.587	99.8972	0.000231519
97.639	99.8972	0.00023774
97.688	99.8973	0.000243248
97.737	99.8973	0.000248011
97.788	99.8973	0.000251998
97.838	99.8974	0.000255174
97.888	99.8974	0.000257506
97.94	99.8974	0.000258956
97.988	99.8975	0.000259491
98.039	99.8975	0.000259075
98.089	99.8975	0.000257673
98.141	99.8976	0.000255251
98.191	99.8976	0.000251777
98.238	99.8976	0.00024722
98.286	99.8977	0.000241552
98.341	99.8977	0.000234747
98.392	99.8978	0.000226781
98.438	99.8978	0.000217635
98.489	99.8979	0.00020729
98.537	99.8979	0.000195734
98.59	99.8979	0.000182956
98.64	99.898	0.00016895
98.689	99.898	0.000153715
98.741	99.898	0.00013725
98.791	99.8981	0.000119563
98.838	99.8981	0.000100663
98.888	99.8981	8.05618e-05
98.94	99.8982	5.92782e-05
98.99	99.8982	3.68329e-05
99.038	99.8982	1.32505e-05
99.091	99.8982	-1.14409e-05
99.139	99.8982	-3.72096e-05
99.188	99.8982	-6.40211e-05
99.241	99.8982	-9.1838e-05
99.288	99.8982	-0.00012062
99.342	99.8982	-0.000150325
99.39	99.8982	-0.000180907
99.442	99.8982	-0.000212321
99.493	99.8982	-0.000244518
99.54	99.8982	-0.000277447
99.59	99.8982	-0.000311057
99.64	99.8982	-0.000345295
99.688	99.8981	-0.00038011
99.737	99.8981	-0.000415445
99.79	99.8981	-0.000451247
99.837	99.898	-0.000487462
99.89	99.898	-0.000524033
99.94	99.8979	-0.000560906
99.992	99.8979	-0.000598025
100.043	99.8978	-0.000635336
100.089	99.8978	-0.000672784
100.141	99.8977	-0.000710314
100.19	99.8976	-0.000747871
100.24	99.8975	-0.000785401
100.288	99.8975	-0.00082285
100.34	99.8974	-0.000860164
100.387	99.8973	-0.00089729
100.439	99.8972	-0.000934172
100.49	99.8971	-0.000970759
100.538	99.897	-0.00101
100.59	99.8969	-0.00104
100.642	99.8968	-0.00108
100.688	99.8967	-0.00111
100.739	99.8966	-0.00115
100.788	99.8965	-0.00118
100.838	99.8964	-0.00121
100.887	99.8962	-0.00125
100.941	99.8961	-0.00128
100.994	99.896	-0.00131
101.042	99.8958	-0.00134
101.087	99.8957	-0.00137
101.14	99.8956	-0.0014
101.191	99.8954	-0.00142
101.24	99.8953	-0.00145
101.292	99.8951	-0.00147
101.34	99.895	-0.0015
101.39	99.8948	-0.00152
101.442	99.8946	-0.00154
101.492	99.8945	-0.00156
101.541	99.8943	-0.00158
101.589	99.8941	-0.00159
101.641	99.894	-0.00161
101.692	99.8938	-0.00162
101.739	99.8936	-0.00164
101.792	99.8935	-0.00165
101.84	99.8933	-0.00166
101.891	99.8931	-0.00167
101.943	99.8929	-0.00167
101.994	99.8927	-0.00168
102.042	99.8925	-0.00168
102.092	99.8924	-0.00169
102.142	99.8922	-0.00169
102.191	99.892	-0.00169
102.239	99.8918	-0.00169
102.292	99.8916	-0.00169
102.343	99.8915	-0.00168
102.388	99.8913	-0.00168
102.441	99.8911	-0.00167
102.493	99.8909	-0.00166
102.542	99.8908	-0.00166
102.591	99.8906	-0.00165
102.637	99.8904	-0.00164
102.691	99.8903	-0.00163
102.738	99.8901	-0.00162
102.79	99.8899	-0.00161
102.842	99.8898	-0.00159
102.89	99.8896	-0.00158
102.941	99.8895	-0.00157
102.989	99.8893	-0.00156
103.039	99.8892	-0.00154
103.091	99.889	-0.00153
103.139	99.8889	-0.00152
103.189	99.8888	-0.0015
103.24	99.8886	-0.00149
103.292	99.8885	-0.00148
103.34	99.8884	-0.00147
103.39	99.8883	-0.00145
103.443	99.8881	-0.00144
103.494	99.888	-0.00143
103.541	99.8879	-0.00142
103.592	99.8878	-0.00141
103.643	99.8877	-0.00139
103.691	99.8875	-0.00138
103.74	99.8874	-0.00137
103.791	99.8873	-0.00136
103.841	99.8872	-0.00135
103.892	99.8871	-0.00134
103.941	99.887	-0.00133
103.991	99.8868	-0.00133
104.042	99.8867	-0.00132
104.092	99.8866	-0.00131
104.139	99.8865	-0.0013
104.191	99.8864	-0.00129
104.237	99.8863	-0.00128
104.29	99.8861	-0.00127
104.344	99.886	-0.00126
104.391	99.8859	-0.00125
104.443	99.8858	-0.00124
104.49	99.8856	-0.00123
104.543	99.8855	-0.00122
104.592	99.8854	-0.00121
104.641	99.8853	-0.00119
104.692	99.8851	-0.00118
104.741	99.885	-0.00117
104.792	99.8849	-0.00115
104.842	99.8848	-0.00114
104.893	99.8846	-0.00112
104.945	99.8845	-0.00111
104.994	99.8844	-0.00109
105.044	99.8843	-0.00107
105.092	99.8841	-0.00105
105.143	99.884	-0.00103
105.191	99.8839	-0.00101
105.236	99.8838	-0.000986845
105.287	99.8837	-0.000964433
105.34	99.8836	-0.000941336
105.39	99.8835	-0.000917604
105.44	99.8834	-0.000893291
105.493	99.8833	-0.000868459
105.542	99.8832	-0.000843172
105.595	99.8831	-0.000817501
105.642	99.883	-0.00079152
105.69	99.8829	-0.000765307
105.74	99.8829	-0.000738939
105.79	99.8828	-0.000712499
105.839	99.8827	-0.000686068
105.893	99.8827	-0.000659726
105.943	99.8826	-0.000633555
105.994	99.8826	-0.000607633
106.041	99.8825	-0.000582037
106.092	99.8825	-0.00055684
106.141	99.8824	-0.000532113
106.189	99.8824	-0.000507919
106.239	99.8824	-0.000484319
106.291	99.8824	-0.000461369
106.341	99.8823	-0.000439117
106.391	99.8823	-0.000417606
106.44	99.8823	-0.00039687
106.491	99.8823	-0.00037694
106.542	99.8822	-0.000357837
106.59	99.8822	-0.000339574
106.638	99.8822	-0.000322161
106.689	99.8822	-0.000305595
106.738	99.8822	-0.000289871
106.792	99.8822	-0.000274973
106.841	99.8822	-0.000260882
106.891	99.8822	-0.000247571
106.94	99.8822	-0.000235006
106.99	99.8822	-0.000223148
107.04	99.8822	-0.000211956
107.091	99.8822	-0.00020138
107.139	99.8821	-0.000191369
107.192	99.8821	-0.000181868
107.241	99.8821	-0.000172821
107.291	99.8821	-0.000164169
107.34	99.8821	-0.000155851
107.39	99.8821	-0.000147809
107.44	99.8821	-0.000139981
107.489	99.8821	-0.000132311
107.54	99.8821	-0.00012474
107.588	99.882	-0.000117216
107.639	99.882	-0.000109687
107.687	99.882	-0.000102107
107.74	99.882	-9.44344e-05
107.787	99.882	-8.66312e-05
107.839	99.882	-7.86662e-05
107.889	99.8819	-7.05139e-05
107.939	99.8819	-6.2155e-05
107.989	99.8819	-5.3577e-05
108.037	99.8819	-4.47741e-05
108.09	99.8819	-3.57473e-05
108.136	99.8819	-2.65049e-05
108.187	99.8818	-1.7062e-05
108.235	99.8818	-7.44051e-06
108.288	99.8818	2.33072e-06
108.339	99.8818	1.22165e-05
108.388	99.8818	2.21757e-05
108.437	99.8818	3.21615e-05
108.488	99.8818	4.2122e-05
108.538	99.8818	5.20009e-05
108.588	99.8818	6.17379e-05
108.637	99.8818	7.12697e-05
108.687	99.8818	8.05303e-05
108.737	99.8818	8.94521e-05
108.786	99.8818	9.79666e-05
108.84	99.8818	0.000106005
108.89	99.8819	0.000113499
108.938	99.8819	0.000120382
108.989	99.8819	0.00012659
109.036	99.8819	0.000132061
109.088	99.882	0.000136739
109.139	99.882	0.000140569
109.186	99.882	0.000143504
109.241	99.8821	0.000145502
109.29	99.8821	0.000146528
109.338	99.8821	0.000146552
109.391	99.8822	0.000145554
109.441	99.8822	0.000143518
109.491	99.8822	0.00014044
109.542	99.8823	0.000136321
109.59	99.8823	0.000131172
109.641	99.8824	0.00012501
109.689	99.8824	0.000117862
109.742	99.8824	0.000109762
109.792	99.8825	0.000100752
109.842	99.8825	9.08815e-05
109.89	99.8825	8.02078e-05
109.943	99.8825	6.87936e-05
109.989	99.8825	5.67086e-05
110.04	99.8826	4.40281e-05
110.091	99.8826	3.08325e-05
110.14	99.8826	1.72067e-05
110.187	99.8826	3.23974e-06
110.241	99.8826	-1.09762e-05
110.29	99.8826	-2.53464e-05
110.341	99.8826	-3.97742e-05
110.389	99.8826	-5.41617e-05
110.439	99.8826	-6.84106e-05
110.493	99.8826	-8.24226e-05
110.539	99.8825	-9.61001e-05
110.589	99.8825	-0.000109347
110.642	99.8825	-0.000122069
110.689	99.8825	-0.000134176
110.741	99.8825	-0.000145578
110.792	99.8824	-0.00015619
110.838	99.8824	-0.000165933
110.891	99.8824	-0.000174731
110.943	99.8823	-0.000182513
110.993	99.8823	-0.000189213
111.042	99.8822	-0.000194772
111.091	99.8822	-0.000199137
111.141	99.8822	-0.000202259
111.191	99.8821	-0.000204098
111.24	99.8821	-0.000204619
111.288	99.882	-0.000203794
111.339	99.882	-0.000201604
111.39	99.882	-0.000198033
111.441	99.8819	-0.000193074
111.492	99.8819	-0.000186729
111.541	99.8818	-0.000179003
111.591	99.8818	-0.000169911
111.643	99.8817	-0.000159472
111.691	99.8817	-0.000147715
111.741	99.8817	-0.000134671
111.793	99.8816	-0.000120382
111.84	99.8816	-0.000104893
111.89	99.8816	-8.82552e-05
111.942	99.8816	-7.05269e-05
111.987	99.8816	-5.17706e-05
112.043	99.8815	-3.20543e-05
112.091	99.8815	-1.14506e-05
112.141	99.8815	9.96347e-06
112.19	99.8815	3.21069e-05
112.241	99.8815	5.48949e-05
112.294	99.8815	7.82396e-05
112.342	99.8815	0.00010205
112.389	99.8815	0.000126233
112.442	99.8815	0.000150693
112.492	99.8815	0.000175333
112.539	99.8815	0.000200056
112.592	99.8815	0.000224763
112.643	99.8816	0.000249355
112.691	99.8816	0.000273735
112.742	99.8816	0.000297805
112.79	99.8817	0.00032147
112.84	99.8817	0.000344635
112.892	99.8817	0.00036721
112.94	99.8818	0.000389105
112.988	99.8818	0.000410236
113.041	99.8819	0.000430522
113.091	99.882	0.000449884
113.141	99.882	0.000468251
113.193	99.8821	0.000485554
113.242	99.8821	0.000501732
113.291	99.8822	0.000516728
113.345	99.8823	0.000530491
113.39	99.8824	0.000542978
113.443	99.8824	0.000554149
113.492	99.8825	0.000563972
113.542	99.8826	0.000572424
113.588	99.8827	0.000579485
113.642	99.8828	0.000585143
113.691	99.8828	0.000589393
113.739	99.8829	0.000592238
113.788	99.883	0.000593684
113.845	99.8831	0.000593746
113.894	99.8832	0.000592443
113.941	99.8832	0.000589803
113.989	99.8833	0.000585856
114.039	99.8834	0.000580639
114.09	99.8834	0.000574193
114.14	99.8835	0.000566564
114.191	99.8836	0.0005578
114.243	99.8837	0.000547955
114.29	99.8837	0.000537084
114.34	99.8838	0.000525245
114.391	99.8838	0.000512498
114.441	99.8839	0.000498903
114.493	99.884	0.000484523
114.543	99.884	0.000469419
114.593	99.8841	0.000453652
114.641	99.8841	0.000437283
114.693	99.8842	0.000420369
114.746	99.8842	0.000402968
114.795	99.8842	0.000385133
114.846	99.8843	0.000366914
114.897	99.8843	0.000348358
114.942	99.8843	0.000329506
114.991	99.8844	0.000310398
115.042	99.8844	0.000291064
115.094	99.8844	0.000271532
115.146	99.8844	0.000251823
115.195	99.8844	0.000231954
115.245	99.8845	0.000211932
115.295	99.8845	0.00019176
115.344	99.8845	0.000171434
115.393	99.8845	0.000150945
115.445	99.8845	0.000130274
115.493	99.8845	0.000109399
115.545	99.8845	8.82892e-05
115.598	99.8845	6.69099e-05
115.646	99.8845	4.52192e-05
115.698	99.8845	2.31703e-05
115.745	99.8845	7.11756e-07
115.794	99.8845	-2.22127e-05
115.844	99.8845	-4.56629e-05
115.896	99.8845	-6.97023e-05
115.946	99.8845	-9.43966e-05
115.994	99.8845	-0.000119814
116.045	99.8845	-0.000146023
116.095	99.8845	-0.000173092
116.147	99.8845	-0.000201092
116.195	99.8845	-0.000230087
116.246	99.8845	-0.000260145
116.296	99.8845	-0.000291325
116.345	99.8844	-0.000323686
116.395	99.8844	-0.00035728
116.447	99.8844	-0.000392153
116.498	99.8844	-0.000428345
116.546	99.8844	-0.000465888
116.597	99.8844	-0.000504807
116.649	99.8843	-0.000545116
116.696	99.8843	-0.00058682
116.746	99.8843	-0.000629913
116.795	99.8843	-0.00067438
116.845	99.8842	-0.000720193
116.894	99.8842	-0.000767314
116.947	99.8842	-0.00081569
116.995	99.8841	-0.00086526
117.049	99.8841	-0.000915947
117.097	99.884	-0.000967666
117.146	99.8839	-0.00102
117.194	99.8838	-0.00107
117.246	99.8838	-0.00113
117.297	99.8837	-0.00118
117.34	99.8836	-0.00124
117.398	99.8835	-0.00129
117.445	99.8834	-0.00135
117.495	99.8832	-0.0014
117.545	99.8831	-0.00146
117.598	99.883	-0.00151
117.645	99.8828	-0.00157
117.696	99.8827	-0.00162
117.746	99.8825	-0.00167
117.797	99.8823	-0.00173
117.844	99.8821	-0.00178
117.892	99.8819	-0.00182
117.945	99.8817	-0.00187
117.994	99.8815	-0.00192
118.044	99.8813	-0.00196
118.096	99.8811	-0.002
118.145	99.8809	-0.00204
118.195	99.8806	-0.00207
118.244	99.8804	-0.0021
118.293	99.8801	-0.00213
118.345	99.8799	-0.00216
118.394	99.8796	-0.00218
118.444	99.8794	-0.0022
118.496	99.8791	-0.00222
118.544	99.8788	-0.00223
118.596	99.8786	-0.00224
118.645	99.8783	-0.00225
118.697	99.878	-0.00225
118.743	99.8777	-0.00225
118.798	99.8775	-0.00224
118.847	99.8772	-0.00223
118.895	99.8769	-0.00222
118.948	99.8767	-0.0022
118.996	99.8764	-0.00218
119.047	99.8761	-0.00216
119.098	99.8759	-0.00213
119.149	99.8756	-0.0021
119.198	99.8754	-0.00207
119.246	99.8751	-0.00203
119.296	99.8749	-0.002
119.346	99.8747	-0.00195
119.394	99.8745	-0.00191
119.447	99.8743	-0.00186
119.497	99.874	-0.00181
119.55	99.8739	-0.00176
119.597	99.8737	-0.00171
119.647	99.8735	-0.00165
119.695	99.8733	-0.00159
119.748	99.8732	-0.00153
119.797	99.873	-0.00147
119.846	99.8729	-0.00141
119.894	99.8727	-0.00135
119.945	99.8726	-0.00129
119.994	99.8725	-0.00122
120.046	99.8724	-0.00116
120.097	99.8723	-0.00109
120.146	99.8722	-0.00102
120.197	99.8721	-0.000958508
120.244	99.872	-0.000892432
120.295	99.8719	-0.000826455
120.345	99.8719	-0.0007607
120.394	99.8718	-0.000695286
120.449	99.8718	-0.000630325
120.499	99.8717	-0.000565922
120.548	99.8717	-0.000502177
120.6	99.8717	-0.000439183
120.647	99.8717	-0.00037703
120.694	99.8716	-0.000315799
120.742	99.8716	-0.000255569
120.795	99.8716	-0.000196411
120.844	99.8716	-0.000138394
120.898	99.8716	-8.158e-05
120.947	99.8716	-2.60287e-05
120.995	99.8717	2.82048e-05
121.044	99.8717	8.10688e-05
121.097	99.8717	0.000132515
121.145	99.8717	0.000182498
121.195	99.8718	0.000230974
121.245	99.8718	0.000277905
121.295	99.8719	0.000323251
121.344	99.8719	0.000366978
121.393	99.872	0.000409053
121.446	99.872	0.000449444
121.492	99.8721	0.000488121
121.546	99.8722	0.000525058
121.596	99.8722	0.00056023
121.644	99.8723	0.000593613
121.694	99.8724	0.000625187
121.744	99.8725	0.000654933
121.791	99.8726	0.000682835
121.843	99.8726	0.00070888
121.891	99.8727	0.000733057
121.945	99.8728	0.000755358
121.995	99.8729	0.00077578
122.046	99.873	0.000794321
122.095	99.8731	0.000810983
122.145	99.8732	0.000825773
122.195	99.8734	0.000838703
122.239	99.8735	0.000849785
122.291	99.8736	0.000859039
122.342	99.8737	0.000866488
122.391	99.8738	0.000872159
122.44	99.8739	0.000876086
122.491	99.874	0.000878304
122.543	99.8741	0.000878856
122.595	99.8742	0.000877787
122.641	99.8743	0.000875148
122.692	99.8744	0.000870995
122.744	99.8745	0.000865386
122.791	99.8746	0.000858384
122.845	99.8747	0.000850058
122.894	99.8748	0.000840478
122.944	99.8749	0.000829716
122.994	99.875	0.000817852
123.045	99.8751	0.000804963
123.094	99.8752	0.000791132
123.142	99.8753	0.000776442
123.194	99.8754	0.00076098
123.244	99.8755	0.00074483
123.294	99.8755	0.00072808
123.34	99.8756	0.000710817
123.392	99.8757	0.000693127
123.444	99.8757	0.000675096
123.493	99.8758	0.00065681
123.544	99.8758	0.000638352
123.594	99.8759	0.000619803
123.643	99.876	0.000601243
123.695	99.876	0.000582749
123.744	99.8761	0.000564395
123.795	99.8761	0.000546251
123.842	99.8761	0.000528386
123.893	99.8762	0.000510863
123.945	99.8762	0.000493742
123.997	99.8762	0.00047708
124.044	99.8763	0.000460928
124.094	99.8763	0.000445336
124.145	99.8763	0.000430347
124.193	99.8764	0.000416002
124.245	99.8764	0.000402337
124.295	99.8764	0.000389384
124.342	99.8764	0.000377171
124.392	99.8765	0.000365722
124.442	99.8765	0.000355058
124.492	99.8765	0.000345196
124.542	99.8765	0.000336148
124.594	99.8765	0.000327926
124.643	99.8766	0.000320536
124.69	99.8766	0.000313981
124.743	99.8766	0.000308264
124.793	99.8766	0.000303382
124.843	99.8766	0.000299331
124.895	99.8767	0.000296104
124.943	99.8767	0.000293691
124.991	99.8767	0.000292081
125.04	99.8767	0.00029126
125.092	99.8767	0.000291212
125.144	99.8767	0.000291919
125.193	99.8768	0.000293362
125.242	99.8768	0.000295519
125.294	99.8768	0.000298365
125.344	99.8768	0.000301876
125.392	99.8768	0.000306024
125.445	99.8769	0.000310781
125.493	99.8769	0.000316115
125.543	99.8769	0.000321994
125.593	99.8769	0.000328385
125.643	99.8769	0.000335251
125.687	99.877	0.000342557
125.74	99.877	0.000350263
125.795	99.877	0.000358329
125.843	99.877	0.000366715
125.893	99.8771	0.000375378
125.943	99.8771	0.000384276
125.989	99.8771	0.000393364
126.043	99.8772	0.000402599
126.092	99.8772	0.000411935
126.141	99.8773	0.000421329
126.194	99.8773	0.000430736
126.24	99.8773	0.000440113
126.29	99.8774	0.000449415
126.342	99.8774	0.000458601
126.393	99.8775	0.000467631
126.442	99.8775	0.000476466
126.49	99.8776	0.000485069
126.541	99.8776	0.000493406
126.593	99.8777	0.000501445
126.639	99.8777	0.000509159
126.693	99.8778	0.000516523
126.742	99.8778	0.000523516
126.795	99.8779	0.000530121
126.844	99.878	0.000536326
126.893	99.878	0.000542123
126.94	99.8781	0.000547508
126.993	99.8781	0.000552484
127.044	99.8782	0.000557058
127.093	99.8783	0.000561242
127.141	99.8783	0.000565054
127.194	99.8784	0.000568517
127.241	99.8785	0.000571659
127.291	99.8785	0.000574512
127.341	99.8786	0.000577115
127.392	99.8787	0.00057951
127.442	99.8787	0.000581743
127.494	99.8788	0.000583865
127.542	99.8788	0.00058593
127.594	99.8789	0.000587994
127.642	99.879	0.000590116
127.693	99.879	0.000592356
127.743	99.8791	0.000594778
127.796	99.8791	0.000597442
127.844	99.8792	0.00060041
127.896	99.8792	0.000603744
127.945	99.8793	0.000607502
127.995	99.8793	0.00061174
128.043	99.8794	0.000616511
128.095	99.8794	0.000621862
128.144	99.8795	0.000627839
128.195	99.8795	0.000634478
128.244	99.8796	0.000641811
128.294	99.8796	0.000649863
128.346	99.8796	0.00065865
128.396	99.8797	0.00066818
128.445	99.8797	0.000678454
128.498	99.8798	0.000689463
128.546	99.8798	0.000701188
128.597	99.8799	0.000713603
128.647	99.8799	0.00072667
128.695	99.8799	0.000740342
128.747	99.88	0.000754566
128.795	99.88	0.000769275
128.845	99.8801	0.000784396
128.896	99.8802	0.000799849
128.945	99.8802	0.000815544
128.999	99.8803	0.000831384
129.047	99.8804	0.000847268
129.097	99.8804	0.000863086
129.147	99.8805	0.000878727
129.198	99.8806	0.000894072
129.248	99.8807	0.000909004
129.298	99.8808	0.000923401
129.346	99.8809	0.000937141
129.397	99.881	0.000950104
129.448	99.8811	0.000962171
129.499	99.8812	0.000973224
129.55	99.8813	0.00098315
129.598	99.8814	0.000991841
129.649	99.8816	0.000999194
129.697	99.8817	0.00101
129.747	99.8818	0.00101
129.801	99.8819	0.00101
129.85	99.8821	0.00101
129.902	99.8822	0.00101
129.947	99.8823	0.00101
129.999	99.8825	0.00101
130.046	99.8826	0.001
130.098	99.8827	0.000992119
130.148	99.8828	0.000982267
130.201	99.883	0.000970533
130.25	99.8831	0.000956932
130.298	99.8832	0.00094149
130.351	99.8833	0.000924242
130.398	99.8835	0.000905237
130.451	99.8836	0.00088453
130.498	99.8837	0.000862188
130.549	99.8838	0.000838287
130.6	99.8839	0.000812909
130.649	99.884	0.000786145
130.697	99.8841	0.000758095
130.75	99.8842	0.000728862
130.8	99.8842	0.000698554
130.851	99.8843	0.000667287
130.897	99.8844	0.000635177
130.947	99.8845	0.000602344
130.998	99.8845	0.00056891
131.049	99.8846	0.000534999
131.099	99.8846	0.000500733
131.15	99.8847	0.000466236
131.204	99.8847	0.000431628
131.251	99.8847	0.00039703
131.3	99.8848	0.000362557
131.348	99.8848	0.000328324
131.401	99.8848	0.00029444
131.451	99.8848	0.000261009
131.502	99.8848	0.000228132
131.552	99.8848	0.000195902
131.604	99.8848	0.000164409
131.654	99.8848	0.000133735
131.703	99.8848	0.000103956
131.752	99.8848	7.51409e-05
131.799	99.8848	4.73522e-05
131.853	99.8848	2.06455e-05
131.9	99.8848	-4.93096e-06
131.952	99.8847	-2.93358e-05
132	99.8847	-5.25348e-05
132.051	99.8847	-7.45004e-05
132.1	99.8846	-9.52119e-05
132.149	99.8846	-0.000114655
132.2	99.8846	-0.000132822
132.248	99.8846	-0.00014971
132.302	99.8845	-0.000165323
132.349	99.8845	-0.00017967
132.401	99.8844	-0.000192765
132.451	99.8844	-0.000204626
132.501	99.8844	-0.000215276
132.551	99.8843	-0.000224742
132.6	99.8843	-0.000233053
132.65	99.8843	-0.000240241
132.699	99.8842	-0.000246342
132.751	99.8842	-0.000251393
132.803	99.8842	-0.000255432
132.855	99.8841	-0.000258499
132.901	99.8841	-0.000260632
132.953	99.8841	-0.000261874
133.004	99.884	-0.000262264
133.053	99.884	-0.00026184
133.101	99.8839	-0.000260643
133.153	99.8839	-0.000258707
133.205	99.8839	-0.000256069
133.253	99.8839	-0.000252761
133.302	99.8838	-0.000248813
133.354	99.8838	-0.000244252
133.403	99.8838	-0.000239103
133.452	99.8838	-0.000233386
133.505	99.8837	-0.000227119
133.552	99.8837	-0.000220314
133.605	99.8837	-0.00021298
133.653	99.8837	-0.000205123
133.704	99.8836	-0.000196744
133.754	99.8836	-0.000187838
133.805	99.8836	-0.000178397
133.855	99.8836	-0.000168409
133.907	99.8836	-0.000157856
133.954	99.8835	-0.000146716
134	99.8835	-0.000134965
134.056	99.8835	-0.00012257
134.104	99.8835	-0.000109499
134.153	99.8835	-9.57137e-05
134.203	99.8835	-8.11735e-05
134.254	99.8835	-6.58346e-05
134.304	99.8835	-4.9651e-05
134.351	99.8834	-3.25747e-05
134.403	99.8834	-1.45563e-05
134.451	99.8834	4.45422e-06
134.502	99.8834	2.45071e-05
134.554	99.8834	4.56521e-05
134.599	99.8834	6.79374e-05
134.652	99.8834	9.14095e-05
134.702	99.8834	0.000116112
134.752	99.8834	0.000142084
134.802	99.8834	0.000169363
134.853	99.8834	0.000197977
134.904	99.8834	0.000227952
134.955	99.8834	0.000259305
135.002	99.8834	0.000292046
135.052	99.8834	0.000326177
135.102	99.8834	0.00036169
135.152	99.8834	0.000398569
135.204	99.8834	0.000436789
135.253	99.8834	0.000476311
135.3	99.8834	0.000517088
135.353	99.8834	0.000559063
135.401	99.8835	0.000602166
135.454	99.8835	0.000646316
135.505	99.8835	0.000691424
135.552	99.8836	0.000737386
135.606	99.8836	0.000784092
135.652	99.8837	0.00083142
135.704	99.8837	0.000879238
135.753	99.8838	0.000927407
135.805	99.8839	0.00097578
135.854	99.884	0.00102
135.904	99.8841	0.00107
135.951	99.8842	0.00112
136.005	99.8843	0.00117
136.05	99.8844	0.00122
136.105	99.8845	0.00126
136.152	99.8847	0.00131
136.201	99.8848	0.00135
136.251	99.885	0.00139
136.306	99.8851	0.00144
136.354	99.8853	0.00148
136.406	99.8855	0.00151
136.455	99.8856	0.00155
136.503	99.8858	0.00158
136.553	99.886	0.00162
136.601	99.8862	0.00165
136.652	99.8864	0.00167
136.707	99.8866	0.0017
136.751	99.8868	0.00172
136.8	99.8871	0.00174
136.855	99.8873	0.00176
136.905	99.8875	0.00177
136.955	99.8877	0.00179
137.005	99.8879	0.00179
137.054	99.8881	0.0018
137.105	99.8884	0.00181
137.156	99.8886	0.00181
137.209	99.8888	0.00181
137.255	99.889	0.0018
137.303	99.8892	0.0018
137.356	99.8894	0.00179
137.406	99.8896	0.00178
137.456	99.8898	0.00177
137.506	99.89	0.00175
137.557	99.8902	0.00174
137.606	99.8904	0.00172
137.656	99.8905	0.0017
137.708	99.8907	0.00168
137.759	99.8909	0.00165
137.805	99.8911	0.00163
137.855	99.8912	0.0016
137.907	99.8914	0.00158
137.958	99.8915	0.00155
138.007	99.8917	0.00152
138.058	99.8918	0.00149
138.107	99.8919	0.00146
138.16	99.8921	0.00143
138.209	99.8922	0.0014
138.256	99.8923	0.00137
138.308	99.8924	0.00134
138.359	99.8926	0.00131
138.409	99.8927	0.00128
138.459	99.8928	0.00125
138.51	99.8929	0.00122
138.559	99.893	0.00119
138.608	99.8931	0.00116
138.658	99.8932	0.00113
138.707	99.8933	0.0011
138.759	99.8934	0.00107
138.81	99.8935	0.00104
138.858	99.8936	0.00101
138.908	99.8936	0.000984901
138.961	99.8937	0.000957392
139.009	99.8938	0.000930259
139.06	99.8939	0.000903481
139.111	99.8939	0.000877031
139.162	99.894	0.000850876
139.211	99.8941	0.000824975
139.262	99.8941	0.000799285
139.314	99.8942	0.000773756
139.363	99.8943	0.000748333
139.407	99.8943	0.000722958
139.463	99.8944	0.000697571
139.512	99.8945	0.000672107
139.562	99.8945	0.000646501
139.612	99.8946	0.000620686
139.663	99.8946	0.000594595
139.71	99.8947	0.000568162
139.761	99.8948	0.000541322
139.81	99.8948	0.000514013
139.86	99.8949	0.000486173
139.913	99.8949	0.000457747
139.962	99.895	0.000428683
140.015	99.895	0.000398936
140.061	99.8951	0.000368463
140.113	99.8952	0.000337233
140.162	99.8952	0.000305219
140.211	99.8952	0.000272402
140.263	99.8953	0.000238773
140.315	99.8953	0.00020433
140.363	99.8954	0.000169083
140.415	99.8954	0.000133048
140.465	99.8954	9.62551e-05
140.513	99.8955	5.87407e-05
140.566	99.8955	2.05525e-05
140.616	99.8955	-1.82521e-05
140.663	99.8955	-5.7606e-05
140.712	99.8956	-9.74331e-05
140.766	99.8956	-0.000137648
140.814	99.8956	-0.000178158
140.867	99.8956	-0.000218862
140.916	99.8955	-0.000259651
140.966	99.8955	-0.00030041
141.015	99.8955	-0.00034102
141.064	99.8954	-0.000381356
141.114	99.8954	-0.00042129
141.168	99.8954	-0.000460689
141.217	99.8953	-0.000499422
141.267	99.8953	-0.000537355
141.317	99.8952	-0.000574355
141.366	99.8951	-0.000610291
141.416	99.895	-0.000645033
141.47	99.8949	-0.000678456
141.518	99.8949	-0.00071044
141.57	99.8948	-0.000740869
141.616	99.8946	-0.000769637
141.668	99.8945	-0.000796641
141.716	99.8944	-0.000821791
141.771	99.8943	-0.000845001
141.822	99.8942	-0.000866198
141.869	99.8941	-0.000885319
141.917	99.894	-0.00090231
141.97	99.8938	-0.000917129
142.021	99.8937	-0.000929746
142.072	99.8936	-0.00094014
142.118	99.8934	-0.000948306
142.17	99.8933	-0.000954246
142.217	99.8932	-0.000957978
142.27	99.8931	-0.000959527
142.322	99.8929	-0.000958934
142.373	99.8928	-0.000956247
142.424	99.8927	-0.000951528
142.474	99.8926	-0.000944845
142.523	99.8924	-0.000936278
142.574	99.8923	-0.000925918
142.623	99.8922	-0.000913859
142.674	99.8921	-0.000900208
142.723	99.892	-0.000885075
142.773	99.8919	-0.000868578
142.823	99.8918	-0.00085084
142.875	99.8917	-0.000831988
142.926	99.8916	-0.000812154
142.973	99.8915	-0.000791471
143.023	99.8914	-0.000770075
143.074	99.8914	-0.000748103
143.124	99.8913	-0.000725691
143.176	99.8912	-0.000702977
143.226	99.8912	-0.000680094
143.278	99.8911	-0.000657176
143.324	99.8911	-0.000634352
143.377	99.891	-0.000611748
143.428	99.891	-0.000589485
143.478	99.8909	-0.000567678
143.529	99.8909	-0.000546438
143.577	99.8908	-0.000525867
143.627	99.8908	-0.00050606
143.675	99.8908	-0.000487107
143.727	99.8908	-0.000469085
143.779	99.8907	-0.000452067
143.829	99.8907	-0.000436113
143.877	99.8907	-0.000421277
143.926	99.8907	-0.0004076
143.978	99.8907	-0.000395115
144.025	99.8907	-0.000383846
144.077	99.8907	-0.000373805
144.125	99.8906	-0.000364993
144.175	99.8906	-0.000357405
144.228	99.8906	-0.000351024
144.278	99.8906	-0.000345821
144.328	99.8906	-0.000341762
144.379	99.8906	-0.000338802
144.428	99.8906	-0.000336888
144.48	99.8906	-0.000335958
144.529	99.8906	-0.000335946
144.576	99.8906	-0.000336775
144.626	99.8906	-0.000338366
144.677	99.8905	-0.000340632
144.725	99.8905	-0.000343483
144.777	99.8905	-0.000346825
144.827	99.8905	-0.000350562
144.88	99.8904	-0.000354594
144.927	99.8904	-0.000358823
144.977	99.8904	-0.00036315
145.028	99.8903	-0.000367475
145.078	99.8903	-0.000371701
145.127	99.8902	-0.000375735
145.18	99.8902	-0.000379486
145.227	99.8902	-0.000382868
145.278	99.8901	-0.000385798
145.326	99.89	-0.000388203
145.375	99.89	-0.000390012
145.429	99.8899	-0.000391164
145.479	99.8899	-0.000391603
145.53	99.8898	-0.000391283
145.578	99.8898	-0.000390164
145.63	99.8897	-0.000388217
145.678	99.8896	-0.000385421
145.729	99.8896	-0.000381761
145.778	99.8895	-0.000377235
145.831	99.8895	-0.000371845
145.877	99.8894	-0.000365606
145.925	99.8894	-0.000358538
145.977	99.8893	-0.00035067
146.026	99.8893	-0.000342037
146.078	99.8892	-0.000332682
146.128	99.8892	-0.000322656
146.176	99.8891	-0.000312013
146.226	99.8891	-0.000300814
146.279	99.889	-0.000289123
146.327	99.889	-0.00027701
146.376	99.889	-0.000264546
146.426	99.889	-0.000251806
146.476	99.8889	-0.000238865
146.526	99.8889	-0.0002258
146.576	99.8889	-0.000212689
146.625	99.8889	-0.000199609
146.677	99.8889	-0.000186636
146.728	99.8889	-0.000173845
146.776	99.8889	-0.000161308
146.826	99.8889	-0.000149098
146.878	99.8889	-0.00013728
146.926	99.8889	-0.00012592
146.974	99.8889	-0.000115078
147.025	99.8889	-0.000104812
147.074	99.8889	-9.51745e-05
147.125	99.8889	-8.62143e-05
147.175	99.8889	-7.79759e-05
147.226	99.8889	-7.04988e-05
147.275	99.8889	-6.38184e-05
147.328	99.8889	-5.79653e-05
147.378	99.8889	-5.29656e-05
147.425	99.8889	-4.88409e-05
147.478	99.8889	-4.56084e-05
147.525	99.8889	-4.32808e-05
147.577	99.8889	-4.18664e-05
147.627	99.8889	-4.13694e-05
147.675	99.889	-4.17895e-05
147.725	99.889	-4.31221e-05
147.775	99.889	-4.53588e-05
147.824	99.889	-4.84867e-05
147.874	99.889	-5.24892e-05
147.924	99.889	-5.73457e-05
147.975	99.889	-6.30319e-05
148.028	99.889	-6.95197e-05
148.078	99.889	-7.6777e-05
148.124	99.889	-8.47683e-05
148.178	99.889	-9.34546e-05
148.227	99.889	-0.000102793
148.277	99.889	-0.000112737
148.327	99.889	-0.000123238
148.376	99.889	-0.000134243
148.426	99.889	-0.000145696
148.475	99.889	-0.000157538
148.526	99.889	-0.000169709
148.578	99.889	-0.000182146
148.629	99.889	-0.000194782
148.676	99.889	-0.000207551
148.727	99.889	-0.000220384
148.776	99.8889	-0.000233212
148.827	99.8889	-0.000245964
148.876	99.8889	-0.000258571
148.927	99.8889	-0.000270964
148.979	99.8888	-0.000283073
149.025	99.8888	-0.000294832
149.075	99.8888	-0.000306175
149.125	99.8887	-0.000317041
149.175	99.8887	-0.00032737
149.226	99.8886	-0.000337107
149.277	99.8886	-0.000346201
149.328	99.8885	-0.000354606
149.376	99.8885	-0.00036228
149.428	99.8885	-0.000369188
149.475	99.8884	-0.000375301
149.528	99.8883	-0.000380597
149.578	99.8883	-0.000385058
149.627	99.8882	-0.000388675
149.676	99.8882	-0.000391446
149.727	99.8881	-0.000393377
149.776	99.8881	-0.000394479
[truncated: 13,001 more rows]

## Sheet: Figure 3l 
2θ (Degree)	Intensity (a.u)
10	0
10.02	31.5837
10.04	60.2946
10.06	86.141
10.08	109.123
10.1	129.24
10.12	146.493
10.14	160.881
10.16	172.404
10.18	181.055
10.2	186.849
10.22	189.771
10.24	189.827
10.26	187.028
10.28	70.7357
10.3	29.7201
10.32	81.9824
10.34	31.1198
10.36	0
10.38	0
10.4	0
10.42	0
10.44	0
10.46	0
10.48	0
10.5	0
10.52	0
10.54	0
10.56	0
10.58	0
10.6	0
10.62	0
10.64	0
10.66	0
10.68	0
10.7	0
10.72	0
10.74	0
10.76	0
10.78	28.4424
10.8	295.768
10.82	682.153
10.84	860.571
10.86	860.335
10.88	855.819
10.9	961.239
10.92	1102.54
10.94	1363.12
10.96	1574.58
10.98	1616.01
11	1701.3
11.02	1744.55
11.04	1653.11
11.06	1610.17
11.08	1657.54
11.1	1580.4
11.12	1515.86
11.14	1441.92
11.16	1564.97
11.18	1356.61
11.2	1254.96
11.22	1208.38
11.24	917.716
11.26	730.33
11.28	677.58
11.3	777.417
11.32	830.721
11.34	748.592
11.36	504.818
11.38	512.63
11.4	346.883
11.42	440.462
11.44	598.966
11.46	555.949
11.48	435.824
11.5	311.751
11.52	330.892
11.54	409.847
11.56	438.159
11.58	437.02
11.6	233.415
11.62	84.0007
11.64	0
11.66	21.6064
11.68	0
11.7	0
11.72	0
11.74	0
11.76	0
11.78	0
11.8	0
11.82	0
11.84	0
11.86	0
11.88	0
11.9	20.988
11.92	102.856
11.94	135.604
11.96	97.8597
11.98	45.1009
12	9.34245
12.02	0
12.04	85.4736
12.06	13.2161
12.08	0
12.1	0
12.12	0
12.14	0
12.16	0
12.18	0
12.2	0
12.22	0
12.24	0
12.26	0
12.28	0
12.3	0
12.32	0
12.34	0
12.36	0
12.38	0
12.4	0
12.42	40.7796
12.44	147.616
12.46	0
12.48	72.5667
12.5	124.357
12.52	30.1839
12.54	0
12.56	0
12.58	0
12.6	33.3577
12.62	0
12.64	141.748
12.66	26.5137
12.68	0
12.7	0
12.72	0
12.74	0
12.76	0
12.78	0
12.8	0
12.82	0
12.84	0
12.86	0
12.88	0
12.9	0
12.92	0
12.94	0
12.96	0
12.98	0
13	0
13.02	0
13.04	0
13.06	0
13.08	0
13.1	0
13.12	0
13.14	9.98535
13.16	0
13.18	0
13.2	0
13.22	0
13.24	26.888
13.26	59.8633
13.28	0
13.3	0
13.32	0
13.34	0
13.36	0
13.38	0
13.4	0
13.42	0
13.44	0
13.46	0
13.48	0
13.5	83.2926
13.52	93.6361
13.54	112.305
13.56	116.406
13.58	36.8327
13.6	237.777
13.62	104.305
13.64	0
13.66	0
13.68	0
13.7	0
13.72	0
13.74	0
13.76	0
13.78	0
13.8	0
13.82	0
13.84	0
13.86	0
13.88	0
13.9	0
13.92	0
13.94	53.9469
13.96	135.815
13.98	169.076
14	394.149
14.02	573.421
14.04	578.621
14.06	673.877
14.08	860.278
14.1	853.605
14.12	936.304
14.14	944.027
14.16	992.505
14.18	925.651
14.2	775.244
14.22	706.063
14.24	634.684
14.26	521.444
14.28	427.93
14.3	367.017
14.32	372.786
14.34	405.42
14.36	274.349
14.38	215.544
14.4	215.21
14.42	216.007
14.44	146.126
14.46	0
14.48	0
14.5	0
14.52	5.59082
14.54	0
14.56	0
14.58	0
14.6	134.318
14.62	214.323
14.64	326.546
14.66	316.406
14.68	99.9268
14.7	0
14.72	0
14.74	0
14.76	0
14.78	0
14.8	52.9704
14.82	156.608
14.84	242.521
14.86	262.598
14.88	361.548
14.9	481.746
14.92	530.241
14.94	509.033
14.96	499.902
14.98	499.406
15	599.756
15.02	565.959
15.04	571.688
15.06	449.992
15.08	291.479
15.1	309.359
15.12	301.392
15.14	193.075
15.16	76.7741
15.18	0
15.2	0
15.22	15.3809
15.24	57.1045
15.26	0
15.28	46.167
15.3	0
15.32	0
15.34	0
15.36	0
15.38	98.3887
15.4	171.46
15.42	181.453
15.44	190.145
15.46	410.929
15.48	451.253
15.5	546.769
15.52	500.789
15.54	525.301
15.56	449.78
15.58	432.479
15.6	384.79
15.62	375
15.64	275.765
15.66	238.265
15.68	396.045
15.7	466.252
15.72	567.301
15.74	521.346
15.76	513.411
15.78	420.557
15.8	449.154
15.82	358.293
15.84	373.283
15.86	447.746
15.88	545.996
15.9	564.152
15.92	599.414
15.94	718.156
15.96	887.834
15.98	1060.24
16	1042.91
16.02	1015.2
16.04	912.427
16.06	973.145
16.08	795.296
16.1	642.936
16.12	354.948
16.14	221.2
16.16	186.678
16.18	143.376
16.2	177.222
16.22	0
16.24	0
16.26	0
16.28	0
16.3	0
16.32	0
16.34	0
16.36	0
16.38	0
16.4	0
16.42	0
16.44	0
16.46	0
16.48	0
16.5	0
16.52	0
16.54	0
16.56	0
16.58	0
16.6	0
16.62	0
16.64	0
16.66	0
16.68	0
16.7	0
16.72	0
16.74	0
16.76	0
16.78	22.1273
16.8	158.504
16.82	226.701
16.84	224.349
16.86	343.294
16.88	357.52
16.9	339.705
16.92	366.789
16.94	266.789
16.96	280.135
16.98	331.372
17	447.412
17.02	580.314
17.04	518.604
17.06	383.529
17.08	456.266
17.1	485.474
17.12	449.113
17.14	315.902
17.16	220.817
17.18	217.472
17.2	153.792
17.22	196.46
17.24	187.728
17.26	197.909
17.28	0
17.3	19.3034
17.32	0
17.34	0
17.36	0
17.38	0
17.4	0
17.42	0
17.44	0
17.46	0
17.48	0
17.5	0
17.52	0
17.54	0
17.56	0
17.58	51.6195
17.6	101.188
17.62	121.346
17.64	111.938
17.66	18.8314
17.68	281.991
17.7	493.351
17.72	470.939
17.74	571.826
17.76	595.353
17.78	632.349
17.8	726.563
17.82	835.482
17.84	850.277
17.86	906.592
17.88	954.932
17.9	921.33
17.92	978.044
17.94	1077.18
17.96	1102.06
17.98	1064.52
18	1014.88
18.02	1049.13
18.04	1102.62
18.06	1167.06
18.08	1110.73
18.1	1177.95
18.12	1056.85
18.14	1036.07
18.16	1020.24
18.18	928.215
18.2	1077.53
18.22	1207.89
18.24	1220.36
18.26	1270.9
18.28	1343.92
18.3	1430.65
18.32	1465.45
18.34	1589.2
18.36	1676.9
18.38	1712.15
18.4	1748.45
18.42	1805.22
18.44	1654.51
18.46	1653.51
18.48	1580.85
18.5	1431.73
18.52	1383.54
18.54	1394.78
18.56	1290.64
18.58	1316.22
18.6	1251.66
18.62	1218.07
18.64	1212.71
18.66	1140.63
18.68	1119.89
18.7	1132.58
18.72	1247.3
18.74	1455.19
18.76	1496.61
18.78	1694.01
18.8	1781.44
18.82	2062.29
18.84	2310.29
18.86	2543.62
18.88	2616.33
18.9	2698.67
18.92	2867.04
18.94	3110.34
18.96	3088.79
18.98	3278.64
19	3538.53
19.02	3543.42
19.04	3678.81
19.06	3868.77
19.08	3880.96
19.1	3971.79
19.12	3899.31
19.14	3787.47
19.16	3691.73
19.18	3576.56
19.2	3493.58
19.22	3441.68
19.24	3469.35
19.26	3476.33
19.28	3309.16
19.3	3283.66
19.32	3039.16
19.34	2968.49
19.36	2878.26
19.38	2820.8
19.4	2772.93
19.42	2829.47
19.44	2910.67
19.46	2932.14
19.48	2938.39
19.5	2961.82
19.52	3025.72
19.54	3048.55
19.56	3202.74
19.58	3238.22
19.6	3254.56
19.62	3329.79
19.64	3336.93
19.66	3363.66
19.68	3499.85
19.7	3658.01
19.72	3813.6
19.74	3975.83
19.76	4170.13
19.78	4231.23
19.8	4331.14
19.82	4342.08
19.84	4283.34
19.86	4287.48
19.88	4416.17
19.9	4384.58
19.92	4286.07
19.94	4408.83
19.96	4508.53
19.98	4509.17
20	4562.89
20.02	4556.75
20.04	4535.42
20.06	4630.54
20.08	4605.18
20.1	4476.02
20.12	4527.37
20.14	4627.56
20.16	4548.67
20.18	4666.8
20.2	4770.06
20.22	4832.35
20.24	5045.21
20.26	5170.97
20.28	5315.2
20.3	5554.61
20.32	5623.28
20.34	5552.74
20.36	5661.34
20.38	5747.73
20.4	5864.64
20.42	5869.17
20.44	6010.96
20.46	6184.39
20.48	6282.8
20.5	6283.33
20.52	6368.77
20.54	6433.9
20.56	6572.75
20.58	6654
20.6	6607.75
20.62	6740.08
20.64	6900.16
20.66	6935.98
20.68	6915.45
20.7	7042.71
20.72	7074.89
20.74	7133.5
20.76	7292.34
20.78	7438.96
20.8	7619.2
20.82	7760.88
20.84	7641.66
20.86	7829.12
20.88	7884.91
20.9	7966.97
20.92	8066.79
20.94	8200.15
20.96	8424.61
20.98	8610.57
21	8888.65
21.02	9063.1
21.04	9289.62
21.06	9542.65
21.08	9705.54
21.1	9790.67
21.12	9939.77
21.14	10074.2
21.16	10159
21.18	10119.9
21.2	10201.3
21.22	10312.4
21.24	10468.6
21.26	10475
21.28	10669.1
21.3	10884.2
21.32	10976.9
21.34	11068
21.36	11212.2
21.38	11461.6
21.4	11482.7
21.42	11736.7
21.44	11958.3
21.46	12134
21.48	12218.4
21.5	12391
21.52	12550.4
21.54	12688.5
21.56	12860
21.58	12932.1
21.6	13030.2
21.62	13162.5
21.64	13231.6
21.66	13409.4
21.68	13668.7
21.7	13708.9
21.72	13948.3
21.74	14193.1
21.76	14448.9
21.78	14683.9
21.8	15086.3
21.82	15279.9
21.84	15426.6
21.86	15711.5
21.88	15863.1
21.9	15993
21.92	16195.5
21.94	16324.4
21.96	16384.4
21.98	16401
22	16508.6
22.02	16768.3
22.04	16890.3
22.06	17066.9
22.08	17332.3
22.1	17438.2
22.12	17749.1
22.14	18061.9
22.16	18478.3
22.18	18853.3
22.2	19205.3
22.22	19618.1
22.24	20108.8
22.26	20374.7
22.28	20788.4
22.3	21042.4
22.32	21356.4
22.34	21432
22.36	21552.3
22.38	21803.5
22.4	21946.1
22.42	22069
22.44	22093.4
22.46	22077.7
22.48	22316
22.5	22591.3
22.52	22758.4
22.54	23021.5
22.56	23313.8
22.58	23645
22.6	24055.2
22.62	24324.4
22.64	24841
22.66	25263.3
22.68	25657.5
22.7	26039.4
22.72	26595.4
22.74	27127.2
22.76	27239.1
22.78	27484
22.8	27985.7
22.82	28268.4
22.84	28636
22.86	28778.4
22.88	29103.3
22.9	29494.5
22.92	29768.4
22.94	30001
22.96	30307.2
22.98	30876.6
23	31377.1
23.02	31626.1
23.04	32086
23.06	32477.5
23.08	32983.3
23.1	33331.7
23.12	33824.1
23.14	34289.6
23.16	34546.2
23.18	34871.5
23.2	35263.7
23.22	35741.4
23.24	36102.8
23.26	36329.9
23.28	36585.8
23.3	37059.7
23.32	37495.1
23.34	37745.9
23.36	38188
23.38	38452.1
23.4	39009
23.42	39522.4
23.44	39905.5
23.46	40441.3
23.48	41051.2
23.5	41534.3
23.52	42041.2
23.54	42529
23.56	43331.1
23.58	43845.8
23.6	44538.3
23.62	44988.4
23.64	45609.5
23.66	46027.9
23.68	46467.6
23.7	47096
23.72	47705.8
23.74	48300.2
23.76	48781.9
23.78	49242.3
23.8	49743
23.82	50103.7
23.84	50556.5
23.86	50947.2
23.88	51459.7
23.9	51890.5
23.92	52397.6
23.94	52676.8
23.96	52982.9
23.98	53450.1
24	53849.7
24.02	54242.3
24.04	54668
24.06	55118.7
24.08	55525.7
24.1	56076.6
24.12	56697.9
24.14	57179.8
24.16	57759.1
24.18	58356.8
24.2	59072.3
24.22	59630.2
24.24	60253.1
24.26	60835.6
24.28	61459.6
24.3	62011.9
24.32	62407.3
24.34	62908.8
24.36	63410.9
24.38	63867.3
24.4	64293.4
24.42	64661
24.44	64985.9
24.46	65349.1
24.48	65693.3
24.5	66150.2
24.52	66389.9
24.54	66578.5
24.56	66912.9
24.58	67230.4
24.6	67504.9
24.62	68170.3
24.64	68654.7
24.66	68796.6
24.68	69129.2
24.7	69559
24.72	69741.6
24.74	70051.4
24.76	70176.9
24.78	70605.5
24.8	70811.8
24.82	71213
24.84	71566
24.86	71924.6
24.88	72281.4
24.9	72592
24.92	72868.8
24.94	73246.8
24.96	73558.8
24.98	73766.9
25	73926.1
25.02	74036.4
25.04	73941.1
25.06	74137.3
25.08	74423.4
25.1	74412.1
25.12	74414.4
25.14	74604.1
25.16	74473.8
25.18	74272.2
25.2	74324.6
25.22	74355.1
25.24	74194
25.26	74186.1
25.28	74111.1
25.3	74173.7
25.32	73981.7
25.34	74083.5
25.36	73922.9
25.38	73720.4
25.4	73593.6
25.42	73584.8
25.44	73429.3
25.46	73330
25.48	73099.6
25.5	72902.2
25.52	72497.3
25.54	72178.3
25.56	72062.5
25.58	71969.4
25.6	71596.7
25.62	71255.5
25.64	70844.8
25.66	70607.7
25.68	70146.6
25.7	69782.7
25.72	69473.1
25.74	69073.9
25.76	68693.3
25.78	68241.8
25.8	67617.3
25.82	66849
25.84	66510.1
25.86	65986
25.88	65596.6
25.9	65121.6
25.92	64657
25.94	64328.1
25.96	63797.3
25.98	63245.6
26	62629.5
26.02	61994.6
26.04	61361.4
26.06	60856.7
26.08	60357.4
26.1	59789.1
26.12	59082.9
26.14	58479.2
26.16	57853.8
26.18	57272.1
26.2	56605.8
26.22	55860.3
26.24	55229
26.26	54640.3
26.28	54005.9
26.3	53266.5
26.32	52661.7
26.34	52269.3
26.36	51802.5
26.38	51081.2
26.4	50532.4
26.42	49819.9
26.44	49131.6
26.46	48378.3
26.48	47420.2
26.5	46622.3
26.52	45841.6
26.54	45213.2
26.56	44474
26.58	43660.1
26.6	42861.6
26.62	42211
26.64	41594.5
26.66	41026.4
26.68	40488
26.7	39919.7
26.72	39249.3
26.74	38450.3
26.76	37865.4
26.78	37393.3
26.8	36815.3
26.82	36206.4
26.84	35698.1
26.86	35114.4
26.88	34331.4
26.9	33651.1
26.92	33015.2
26.94	32307.9
26.96	31622.5
26.98	30809.5
27	30136.7
27.02	29844.9
27.04	29343.7
27.06	28769.6
27.08	28129.4
27.1	27694.3
27.12	27284.7
27.14	26959.1
27.16	26746.6
27.18	26297.3
27.2	25862.3
27.22	25367.4
27.24	24879.8
27.26	24387
27.28	24043.1
27.3	23740.1
27.32	23326.2
27.34	22904
27.36	22574
27.38	22145
27.4	21642.4
27.42	21278.7
27.44	20949.1
27.46	20547.7
27.48	20126.2
27.5	19565.2
27.52	19315.8
27.54	19059.2
27.56	18601.6
27.58	18146.8
27.6	17753.3
27.62	17294.5
27.64	16766.7
27.66	16325.1
27.68	16082.6
27.7	15689.7
27.72	15449.3
27.74	15076.6
27.76	14828.7
27.78	14563.1
27.8	14409
27.82	14107.5
27.84	13867.5
27.86	13625.6
27.88	13469.7
27.9	13147.8
27.92	12857.5
27.94	12599.6
27.96	12240.6
27.98	11851.3
28	11598.3
28.02	11266.5
28.04	11105.2
28.06	10777.5
28.08	10463.6
28.1	10147.8
28.12	9777.46
28.14	9479.81
28.16	9368.14
28.18	9086
28.2	9003.66
28.22	8838.88
28.24	8625.15
28.26	8576.93
28.28	8584.86
28.3	8471
28.32	8367.8
28.34	8067.31
28.36	7880.19
28.38	7760.29
28.4	7608.24
28.42	7273.12
28.44	7100.43
28.46	6938.67
28.48	6776.72
28.5	6584.49
28.52	6480.09
28.54	6284.88
28.56	6263.36
28.58	6060.68
28.6	5899.13
28.62	5889.9
28.64	5855.23
28.66	5837.49
28.68	5688.12
28.7	5435.36
28.72	5362.3
28.74	5344.9
28.76	5372.68
28.78	5497.97
28.8	5416.73
28.82	5247.99
28.84	5220.31
28.86	4929.06
28.88	4761.2
28.9	4759.36
28.92	4678.63
28.94	4471.45
28.96	4302.12
28.98	4148.13
29	3969.68
29.02	3797.47
29.04	3566.65
29.06	3448.58
29.08	3421.89
29.1	3246.39
29.12	3215.86
29.14	3222.9
29.16	2995.28
29.18	2925.42
29.2	2732.88
29.22	2709.77
29.24	2618.17
29.26	2700.21
29.28	2716.55
29.3	2718.29
29.32	2770.65
29.34	2795.19
29.36	2762.09
29.38	2718.38
29.4	2777.74
29.42	2810.25
29.44	2733.38
29.46	2645.62
29.48	2652.85
29.5	2640.62
29.52	2526.57
29.54	2448.86
29.56	2278
29.58	2382.37
29.6	2449
29.62	2365.91
29.64	2368.16
29.66	2346.55
29.68	2326.18
29.7	2540.96
29.72	2549.64
29.74	2613.09
29.76	2592.54
29.78	2759.35
29.8	2846.97
29.82	2918.55
29.84	2954.63
29.86	3056.86
29.88	3039.36
29.9	3088.52
29.92	2992.5
29.94	2977.85
29.96	3046.12
29.98	3099.07
30	3009.06
30.02	2875.76
30.04	2740.05
30.06	2624.8
30.08	2494.32
30.1	2601.2
30.12	2513.06
30.14	2388.55
30.16	2357.69
30.18	2279.07
30.2	2123.58
30.22	2148.49
30.24	1944.31
30.26	1759.35
30.28	1640.03
30.3	1517.27
30.32	1384.05
30.34	1273.43
30.36	1157.45
30.38	1142.34
30.4	1035.91
30.42	1010.94
30.44	963.692
30.46	993.677
30.48	1041.2
30.5	1012.43
30.52	1015.19
30.54	1068.33
30.56	971.187
30.58	985.246
30.6	1018.87
30.62	1262.06
30.64	1254.91
30.66	1357.04
30.68	1502.14
30.7	1593.55
30.72	1703.9
30.74	1862.08
30.76	1725.23
30.78	1761.95
30.8	1806.62
30.82	1893.93
30.84	1900.74
30.86	1881.85
30.88	1917.31
30.9	1830.85
30.92	1828.67
30.94	1838.57
30.96	1854.42
30.98	1832.11
31	1858.76
31.02	1717.72
31.04	1670.68
31.06	1603.82
31.08	1471.57
31.1	1551.05
31.12	1570.74
31.14	1634.13
31.16	1485.07
31.18	1619.76
31.2	1643.8
31.22	1713.75
31.24	1706.97
31.26	1666.18
31.28	1606.3
31.3	1787.81
31.32	1903.02
31.34	1926.16
31.36	2019.52
31.38	2157.41
31.4	2234.75
31.42	2208.26
31.44	2372.68
31.46	2384.41
31.48	2502.67
31.5	2433.15
31.52	2473.23
31.54	2369.46
31.56	2396.21
31.58	2393.84
31.6	2380.77
31.62	2264
31.64	2192.59
31.66	1971.83
31.68	1989.16
31.7	2128.04
31.72	2106.54
31.74	2059.74
31.76	1904.33
31.78	1827.02
31.8	1892.48
31.82	1934.32
31.84	1869.36
31.86	1770.39
31.88	1856.13
31.9	1713.28
31.92	1700.67
31.94	1553.33
31.96	1517.77
31.98	1385.35
32	1324.08
32.02	1188.52
32.04	1110.61
32.06	867.611
32.08	808.602
32.1	853.87
32.12	808.801
32.14	670.935
32.16	812.663
32.18	831.873
32.2	957.178
32.22	1027.04
32.24	1079.29
32.26	1043.8
32.28	1045.32
32.3	1215.35
32.32	1378.14
32.34	1433.05
32.36	1565.53
32.38	1642.66
32.4	1771.74
32.42	1712.73
32.44	1868.25
32.46	1834.63
32.48	1885.05
32.5	1890.3
32.52	1820.28
32.54	1757.47
32.56	1753.04
32.58	1745.17
32.6	1781.38
32.62	1756.97
32.64	1650.24
32.66	1653.47
32.68	1648.3
32.7	1534.86
32.72	1395.45
32.74	1289.41
32.76	1229.87
32.78	984.875
32.8	1008.24
32.82	912.077
32.84	905.648
32.86	868.136
32.88	794.324
32.9	722.786
32.92	714.376
32.94	623.844
32.96	729.924
32.98	699.931
33	695.508
33.02	637.988
33.04	599.382
33.06	598.775
33.08	648.332
33.1	554.875
33.12	475.871
33.14	446.183
33.16	498.861
33.18	431.812
33.2	352.161
33.22	363.635
33.24	271.098
33.26	145.19
33.28	99.9308
33.3	49.3896
33.32	171.692
33.34	138.346
33.36	263.611
33.38	263.908
33.4	302.238
33.42	357.69
33.44	345.398
33.46	380.469
33.48	358.757
33.5	315.609
33.52	362.134
33.54	333.097
33.56	328.564
33.58	316.174
33.6	278.597
33.62	364.766
33.64	418.84
33.66	528.145
33.68	695.846
33.7	645.357
33.72	752.478
33.74	757.454
33.76	634.2
33.78	630.88
33.8	644.084
33.82	618.713
33.84	661.198
33.86	637.651
33.88	664.579
33.9	592.525
33.92	432.373
33.94	275.643
33.96	233.451
33.98	230.583
34	137.516
34.02	29.8258
34.04	41.7887
34.06	0
34.08	0
34.1	0
34.12	24.7762
34.14	127.486
34.16	111.198
34.18	164.461
34.2	241.911
34.22	231.628
34.24	268.75
34.26	183.822
34.28	138.525
34.3	180.098
34.32	183.004
34.34	215.674
34.36	249.984
34.38	146.883
34.4	188.391
34.42	52.0426
34.44	0
34.46	94.5719
34.48	157.161
34.5	219.511
34.52	148.995
34.54	65.8122
34.56	169.027
34.58	263.212
34.6	335.685
34.62	438.717
34.64	507.369
34.66	477.677
34.68	542.208
34.7	596.558
34.72	663.505
34.74	761.711
34.76	760.168
34.78	688.717
34.8	759.155
34.82	781.962
34.84	860.718
34.86	936.039
34.88	1021.19
34.9	1200.21
34.92	1408.49
34.94	1631.37
34.96	1760.04
34.98	2033.94
35	2291.13
35.02	2517.26
35.04	2663.24
35.06	2925.47
35.08	3239.56
35.1	3456.87
35.12	3562.92
35.14	3660.4
35.16	3801.18
35.18	3823.85
35.2	3860.4
35.22	3798.49
35.24	3687.99
35.26	3587.54
35.28	3347.69
35.3	3027.32
35.32	2861.97
35.34	2618.44
35.36	2511.88
35.38	2436.34
35.4	2224.45
35.42	1942.55
35.44	1629.48
35.46	1343.28
35.48	1039.89
35.5	998.12
35.52	834.517
35.54	675.545
35.56	666.781
35.58	669.897
35.6	669.523
35.62	603.544
35.64	537.716
35.66	531.877
35.68	523.401
35.7	514.53
35.72	422.575
35.74	347.07
35.76	284.424
35.78	312.903
35.8	380.111
35.82	379.744
35.84	442.79
35.86	469.198
35.88	494.124
35.9	504.801
35.92	399.801
35.94	336.121
35.96	361.54
35.98	405.501
36	436.174
36.02	478.227
36.04	440.348
36.06	542.419
36.08	500.236
36.1	583.61
36.12	568.502
36.14	591.024
36.16	539.038
36.18	500.745
36.2	553.548
36.22	595.715
36.24	672.046
36.26	815.808
36.28	948.979
36.3	1036.69
36.32	1033.86
36.34	1043.15
36.36	1056.4
36.38	1234.18
36.4	1427.57
36.42	1601.04
36.44	1729.24
36.46	1791.75
36.48	1874.44
36.5	1870.95
36.52	1961.77
36.54	2130.57
36.56	2063.01
36.58	2188.31
36.6	2202.89
36.62	2387.85
36.64	2457.23
36.66	2587.87
36.68	2630.54
36.7	2736.12
36.72	2983.77
36.74	3190.91
36.76	3412.99
36.78	3492.7
36.8	3478.98
36.82	3550.29
36.84	3595.21
36.86	3668.1
36.88	3785.52
36.9	3936.12
36.92	4014.26
36.94	3906.32
36.96	3882.35
36.98	3897.65
37	4001.77
37.02	4028.62
37.04	4155.26
37.06	4076.99
37.08	3976.45
37.1	4023.62
37.12	4028.05
37.14	4196.9
37.16	4241.56
37.18	4203.83
37.2	4247.4
37.22	4358.03
37.24	4408.96
37.26	4422.92
37.28	4350.79
37.3	4222.29
37.32	4113.12
37.34	4030
37.36	3751.6
37.38	3494.07
37.4	3291.11
37.42	3132.34
37.44	2911.96
37.46	2660.38
37.48	2597.14
37.5	2463.37
37.52	2267.91
37.54	1901.25
37.56	1777.7
37.58	1580.79
37.6	1466.32
37.62	1389.17
37.64	1416.11
37.66	1409.72
37.68	1182.95
37.7	1066.78
37.72	997.664
37.74	817.9
37.76	699.089
37.78	578.8
37.8	422.644
37.82	307.833
37.84	233.016
37.86	194.36
37.88	79.6183
37.9	18.5628
37.92	0
37.94	23.9136
37.96	97.1639
37.98	179.928
38	235.767
38.02	181.348
38.04	171.236
38.06	135.396
38.08	270.17
38.1	323.425
38.12	351.485
38.14	404.228
38.16	369.165
38.18	391.418
38.2	310.982
38.22	323.804
38.24	296.785
38.26	237.61
38.28	297.001
38.3	213.896
38.32	223.332
38.34	227.132
38.36	297.786
38.38	282.483
38.4	212.622
38.42	213.428
38.44	218.225
38.46	225.179
38.48	380.68
38.5	305.684
38.52	114.913
38.54	44.9951
38.56	52.474
38.58	25.9644
38.6	0
38.62	0
38.64	0
38.66	0
38.68	0
38.7	31.6366
38.72	84.6273
38.74	178.056
38.76	174.064
38.78	191.569
38.8	292.936
38.82	260.527
38.84	263.814
38.86	297.099
38.88	369.739
38.9	350.037
38.92	368.481
38.94	385.404
38.96	419.979
38.98	377.055
39	361.015
39.02	200.126
39.04	183.154
39.06	246.509
39.08	234.957
39.1	120.447
39.12	0
39.14	0
39.16	0
39.18	143.241
39.2	111.621
39.22	167.647
39.24	212.089
39.26	209.998
39.28	216.337
39.3	315.369
39.32	357.402
39.34	231.901
39.36	228.394
39.38	321.733
39.4	344.157
39.42	346.012
39.44	325.309
39.46	351.318
39.48	334.424
39.5	306.657
39.52	290.658
39.54	314.067
39.56	306.677
39.58	144.682
39.6	136.861
39.62	31.9417
39.64	0
39.66	13.1551
39.68	86.1206
39.7	93.0094
39.72	16.512
39.74	78.007
39.76	77.2013
39.78	58.0444
39.8	81.2703
39.82	61.1816
39.84	18.8883
39.86	0
39.88	53.1942
39.9	205.278
39.92	180.632
39.94	243.445
39.96	322.929
39.98	433.04
40	405.465
40.02	499.064
40.04	514.791
40.06	498.031
40.08	503.162
40.1	539.628
40.12	599.133
40.14	495.915
40.16	509.363
40.18	495.715
40.2	490.975
40.22	498.824
40.24	512.333
40.26	449.528
40.28	387.956
40.3	321.285
40.32	338.973
40.34	251.257
40.36	258.297
40.38	308
40.4	279.11
40.42	293.791
40.44	255.465
40.46	319.324
40.48	343.864
40.5	418.412
40.52	428.255
40.54	541.524
40.56	528.902
40.58	549.972
40.6	568.209
40.62	637.179
40.64	698.32
40.66	728.174
40.68	826.501
40.7	913.18
40.72	957.145
40.74	1039.41
40.76	1033.31
40.78	1047.49
40.8	1161.66
40.82	1190.71
40.84	1145.96
40.86	1179.75
40.88	1299.52
40.9	1401.89
40.92	1429.33
40.94	1501.96
40.96	1558.41
40.98	1635.24
41	1748.49
41.02	1850.07
41.04	1854.2
41.06	1949.78
41.08	2019.06
41.1	2146.31
41.12	2251.3
41.14	2368.36
41.16	2444.44
41.18	2468.59
41.2	2499.38
41.22	2474.5
41.24	2414.14
41.26	2407.03
41.28	2456.36
41.3	2556.05
41.32	2577.31
41.34	2615.25
41.36	2613.2
41.38	2710.99
41.4	2788.61
41.42	2908.17
41.44	3025.01
41.46	3140.82
41.48	3254.3
41.5	3373.56
41.52	3532.51
41.54	3680.47
41.56	3858.64
41.58	4041.94
41.6	4275.5
41.62	4510.08
41.64	4659.41
41.66	4778.92
41.68	4970.32
41.7	5046.91
41.72	5208.03
41.74	5399.58
41.76	5573.66
41.78	5816.55
41.8	6024.51
41.82	6183.91
41.84	6262.59
41.86	6416.34
41.88	6611.54
41.9	6804.67
41.92	7066.82
41.94	7315.31
41.96	7547.13
41.98	7806.59
42	7878.42
42.02	8010.28
42.04	8202
42.06	8366.02
42.08	8523.92
42.1	8693.96
42.12	8976.07
42.14	9180.07
42.16	9309.81
42.18	9424.88
42.2	9673.04
42.22	9740.8
42.24	9896.1
42.26	10034.2
42.28	10113.7
42.3	10242.5
42.32	10301.7
42.34	10437
42.36	10581.2
42.38	10693.7
42.4	10898.9
42.42	10944.4
42.44	11165.3
42.46	11274
42.48	11393.3
42.5	11533.2
42.52	11560.1
42.54	11606
42.56	11625.9
42.58	11676.8
42.6	11735.1
42.62	11806.4
42.64	11952.9
42.66	12003
42.68	11999.9
42.7	12041
42.72	12087.5
42.74	11957.5
42.76	11914.2
42.78	11913.2
42.8	11896.2
42.82	11971.4
42.84	12055.6
42.86	12197.8
42.88	12223.1
42.9	12360.5
42.92	12471.5
42.94	12446.7
42.96	12419.5
42.98	12379.8
43	12312.8
43.02	12185.4
43.04	12083.3
43.06	11777.3
43.08	11622.6
43.1	11629.5
43.12	11505.5
43.14	11322.6
43.16	11109.4
43.18	10912.1
43.2	10791
43.22	10687.3
43.24	10501
43.26	10276.5
43.28	10167.1
43.3	10146.6
43.32	10128.9
43.34	10180.5
43.36	10129.6
43.38	10126.6
43.4	10023.4
43.42	10042.7
43.44	9995.07
43.46	9934.21
43.48	9878.37
43.5	9848.47
43.52	9791.87
43.54	9701.08
43.56	9653.44
43.58	9455.64
43.6	9404.9
43.62	9364.71
43.64	9124.21
43.66	8998.86
43.68	8829.02
43.7	8781.03
43.72	8703.55
43.74	8611.36
43.76	8508.34
43.78	8309.64
43.8	8245.46
43.82	8129.79
43.84	8001.1
43.86	7898.38
43.88	7800.58
43.9	7715.61
43.92	7645.15
43.94	7615.78
43.96	7650.11
43.98	7597.69
44	7590.23
44.02	7605.29
44.04	7665
44.06	7635.89
44.08	7608.8
44.1	7564.64
44.12	7520.37
44.14	7625.6
44.16	7711.19
44.18	7807.63
44.2	7825.16
44.22	7947.02
44.24	8053.09
44.26	8119.23
44.28	8245.68
44.3	8243.44
44.32	8307.81
44.34	8428.98
44.36	8518.93
44.38	8593.01
44.4	8683.74
44.42	8676.61
44.44	8643.86
44.46	8709.9
44.48	8712.71
44.5	8719.31
44.52	8708.17
44.54	8575.34
44.56	8443.5
44.58	8313.02
44.6	8153.8
44.62	8005.55
44.64	7822.32
44.66	7744.31
44.68	7497.36
44.7	7248.33
44.72	7028.96
44.74	6715.36
44.76	6496.75
44.78	6317.34
44.8	6277.66
44.82	6123.24
44.84	6036.87
44.86	5980.54
44.88	5997
44.9	6071.42
44.92	6156.89
44.94	6242.54
44.96	6324.69
44.98	6528.51
45	6590.43
45.02	6744.84
45.04	6867.44
45.06	6982.19
45.08	7117.99
45.1	7241.97
45.12	7337.8
45.14	7326.74
45.16	7336.5
45.18	7404.21
45.2	7385.97
45.22	7385.85
45.24	7374.52
45.26	7273.35
45.28	7309.82
45.3	7236.26
45.32	7250.23
45.34	7155.74
45.36	7109.91
45.38	7079.94
45.4	7050.72
45.42	6924.9
45.44	6797.64
45.46	6708.14
45.48	6608.9
45.5	6539.38
45.52	6394.39
45.54	6255.95
45.56	6054.24
45.58	5921.06
45.6	5691.53
45.62	5439.82
45.64	5251.35
45.66	5129.04
45.68	5135.95
45.7	5136.39
45.72	5095.88
45.74	4969.95
45.76	4920.99
45.78	4789.47
45.8	4753.66
45.82	4657.03
45.84	4625.15
45.86	4666.61
45.88	4691.18
45.9	4579.9
45.92	4478.02
45.94	4306.58
45.96	4210.17
45.98	4208.42
46	4100.19
46.02	4002.54
46.04	3771.35
46.06	3671.42
46.08	3541.97
46.1	3463.09
46.12	3306.42
46.14	3241.97
46.16	3152.99
46.18	3124.54
46.2	3059.53
46.22	3017.56
46.24	2960.54
46.26	2797.75
46.28	2772.74
46.3	2722.05
46.32	2699.98
46.34	2593.28
46.36	2537.9
46.38	2589.37
46.4	2516.9
46.42	2446.9
46.44	2406.07
46.46	2383.56
46.48	2427.83
46.5	2536.95
46.52	2556.57
46.54	2622.16
46.56	2595.25
46.58	2651.58
46.6	2647.51
46.62	2588.58
46.64	2547.88
46.66	2528.16
46.68	2393.61
46.7	2432.88
46.72	2427.76
46.74	2383.85
46.76	2344.01
46.78	2218.54
46.8	2161.03
46.82	2109.54
46.84	1941.32
46.86	1748.18
46.88	1663.62
46.9	1585.24
46.92	1604.13
46.94	1577.4
46.96	1566.96
46.98	1644.92
47	1726.14
47.02	1681.57
47.04	1660.07
47.06	1574.72
47.08	1546.54
47.1	1513.66
47.12	1585.2
47.14	1516.21
47.16	1589.76
47.18	1656.51
47.2	1670.96
47.22	1783.02
47.24	1747.41
47.26	1656.8
47.28	1724.06
47.3	1602.59
47.32	1547.07
47.34	1540.68
47.36	1404.4
47.38	1324.89
47.4	1244.09
47.42	1187.08
47.44	1234.53
47.46	1105.09
47.48	1100.3
47.5	1020.08
47.52	1061.85
47.54	974.39
47.56	1074.55
47.58	1075.95
47.6	1132.53
47.62	1177.4
47.64	1237.9
47.66	1131.22
47.68	1175.34
47.7	1184.71
47.72	1163.32
47.74	1103.51
47.76	977.23
47.78	899.996
47.8	914.648
47.82	789.799
47.84	794.816
47.86	736.558
47.88	592.428
47.9	501.689
47.92	409.922
47.94	337.811
47.96	256.706
47.98	115.151
48	111.155
48.02	199.064
48.04	300.299
48.06	341.713
48.08	372.217
48.1	376.182
48.12	431.476
48.14	516.842
48.16	505.693
48.18	519.35
48.2	508.63
48.22	501.29
48.24	522.247
48.26	445.207
48.28	511.483
48.3	587.14
48.32	624.082
48.34	586.678
48.36	595.73
48.38	605.243
48.4	629.675
48.42	651.536
48.44	665.472
48.46	629.476
48.48	591.089
48.5	582.542
48.52	647.99
48.54	705.53
48.56	618.247
48.58	673.629
48.6	626.465
48.62	558.889
48.64	485.189
48.66	512.413
48.68	386.879
48.7	281.531
48.72	126.961
48.74	112.402
48.76	236.521
48.78	225.724
48.8	355.044
48.82	346.729
48.84	353.023
48.86	396.757
48.88	523.789
48.9	609.2
48.92	642.58
48.94	611.965
48.96	671.611
48.98	701.072
49	760.586
49.02	778.935
49.04	845.789
49.06	763.31
49.08	770.707
49.1	784.222
49.12	695.042
49.14	590.536
49.16	510.982
49.18	473.971
49.2	329.458
49.22	228.292
49.24	230.501
49.26	291.366
49.28	340.236
49.3	328.955
49.32	323.385
49.34	296.529
49.36	414.254
49.38	410.012
49.4	413.049
49.42	364.929
49.44	327.368
49.46	322.296
49.48	417.645
49.5	420.343
49.52	355.973
49.54	305.727
49.56	328.168
49.58	288.324
49.6	352.271
49.62	362.518
49.64	349.738
49.66	283.108
49.68	212.95
49.7	251.666
49.72	251.385
49.74	212.555
49.76	205.831
49.78	232.338
49.8	247.378
49.82	272.546
49.84	277.195
49.86	356.519
49.88	361.047
49.9	274.98
49.92	282.357
49.94	262.063
49.96	172.384
[truncated: 1,002 more rows]

## Sheet: Figure 3n 
Energy(keV)	Intensity(Counts)
0.0025	0
0.0075	0
0.0125	0
0.0175	0
0.0225	0
0.0275	0
0.0325	0
0.0375	0
0.0425	0
0.0475	0
0.0525	0
0.0575	0
0.0625	0
0.0675	0
0.0725	0
0.0775	0
0.0825	0
0.0875	0
0.0925	0
0.0975	0
0.1025	0
0.1075	0
0.1125	0
0.1175	0
0.1225	0
0.1275	0
0.1325	0
0.1375	0
0.1425	4
0.1475	1
0.1525	0
0.1575	2
0.1625	3
0.1675	2
0.1725	5
0.1775	2
0.1825	3
0.1875	5
0.1925	4
0.1975	5
0.2025	3
0.2075	6
0.2125	9
0.2175	12
0.2225	22
0.2275	28
0.2325	43
0.2375	60
0.2425	83
0.2475	119
0.2525	154
0.2575	204
0.2625	208
0.2675	230
0.2725	246
0.2775	246
0.2825	264
0.2875	195
0.2925	190
0.2975	127
0.3025	74
0.3075	75
0.3125	36
0.3175	25
0.3225	23
0.3275	11
0.3325	10
0.3375	6
0.3425	12
0.3475	5
0.3525	4
0.3575	5
0.3625	3
0.3675	5
0.3725	7
0.3775	4
0.3825	6
0.3875	5
0.3925	7
0.3975	7
0.4025	6
0.4075	6
0.4125	8
0.4175	5
0.4225	7
0.4275	5
0.4325	5
0.4375	2
0.4425	7
0.4475	7
0.4525	6
0.4575	5
0.4625	9
0.4675	3
0.4725	12
0.4775	6
0.4825	8
0.4875	9
0.4925	14
0.4975	17
0.5025	22
0.5075	27
0.5125	26
0.5175	34
0.5225	37
0.5275	25
0.5325	36
0.5375	26
0.5425	19
0.5475	33
0.5525	24
0.5575	11
0.5625	18
0.5675	9
0.5725	13
0.5775	11
0.5825	17
0.5875	19
0.5925	16
0.5975	29
0.6025	24
0.6075	36
0.6125	28
0.6175	26
0.6225	26
0.6275	19
0.6325	22
0.6375	20
0.6425	24
0.6475	18
0.6525	29
0.6575	22
0.6625	23
0.6675	22
0.6725	31
0.6775	39
0.6825	65
0.6875	62
0.6925	74
0.6975	78
0.7025	78
0.7075	94
0.7125	97
0.7175	84
0.7225	85
0.7275	74
0.7325	60
0.7375	59
0.7425	35
0.7475	35
0.7525	24
0.7575	21
0.7625	17
0.7675	9
0.7725	10
0.7775	1
0.7825	7
0.7875	8
0.7925	4
0.7975	5
0.8025	5
0.8075	5
0.8125	3
0.8175	9
0.8225	3
0.8275	3
0.8325	7
0.8375	8
0.8425	4
0.8475	5
0.8525	1
0.8575	6
0.8625	2
0.8675	5
0.8725	3
0.8775	4
0.8825	4
0.8875	8
0.8925	14
0.8975	11
0.9025	17
0.9075	15
0.9125	15
0.9175	16
0.9225	16
0.9275	15
0.9325	24
0.9375	14
0.9425	19
0.9475	26
0.9525	15
0.9575	26
0.9625	13
0.9675	11
0.9725	10
0.9775	16
0.9825	10
0.9875	8
0.9925	5
0.9975	8
1.0025	4
1.0075	6
1.0125	7
1.0175	10
1.0225	6
1.0275	7
1.0325	7
1.0375	10
1.0425	14
1.0475	10
1.0525	11
1.0575	11
1.0625	6
1.0675	9
1.0725	3
1.0775	4
1.0825	4
1.0875	3
1.0925	6
1.0975	3
1.1025	6
1.1075	1
1.1125	4
1.1175	1
1.1225	1
1.1275	2
1.1325	4
1.1375	4
1.1425	0
1.1475	3
1.1525	4
1.1575	2
1.1625	3
1.1675	2
1.1725	4
1.1775	2
1.1825	2
1.1875	4
1.1925	3
1.1975	2
1.2025	6
1.2075	4
1.2125	1
1.2175	1
1.2225	2
1.2275	2
1.2325	3
1.2375	2
1.2425	3
1.2475	3
1.2525	3
1.2575	4
1.2625	4
1.2675	5
1.2725	3
1.2775	2
1.2825	1
1.2875	1
1.2925	5
1.2975	1
1.3025	1
1.3075	3
1.3125	3
1.3175	2
1.3225	2
1.3275	3
1.3325	3
1.3375	3
1.3425	2
1.3475	0
1.3525	6
1.3575	2
1.3625	4
1.3675	4
1.3725	1
1.3775	3
1.3825	1
1.3875	0
1.3925	2
1.3975	1
1.4025	3
1.4075	2
1.4125	3
1.4175	2
1.4225	3
1.4275	2
1.4325	2
1.4375	3
1.4425	5
1.4475	6
1.4525	2
1.4575	1
1.4625	3
1.4675	2
1.4725	3
1.4775	3
1.4825	4
1.4875	5
1.4925	2
1.4975	2
1.5025	3
1.5075	7
1.5125	3
1.5175	1
1.5225	3
1.5275	4
1.5325	2
1.5375	2
1.5425	2
1.5475	4
1.5525	3
1.5575	6
1.5625	2
1.5675	3
1.5725	6
1.5775	3
1.5825	2
1.5875	2
1.5925	1
1.5975	2
1.6025	4
1.6075	1
1.6125	3
1.6175	4
1.6225	4
1.6275	1
1.6325	4
1.6375	2
1.6425	1
1.6475	1
1.6525	0
1.6575	4
1.6625	3
1.6675	2
1.6725	3
1.6775	3
1.6825	1
1.6875	4
1.6925	6
1.6975	5
1.7025	4
1.7075	6
1.7125	7
1.7175	8
1.7225	13
1.7275	11
1.7325	13
1.7375	9
1.7425	8
1.7475	10
1.7525	13
1.7575	7
1.7625	12
1.7675	14
1.7725	9
1.7775	6
1.7825	5
1.7875	10
1.7925	4
1.7975	9
1.8025	3
1.8075	4
1.8125	4
1.8175	8
1.8225	3
1.8275	3
1.8325	3
1.8375	1
1.8425	3
1.8475	3
1.8525	3
1.8575	1
1.8625	4
1.8675	6
1.8725	0
1.8775	2
1.8825	5
1.8875	1
1.8925	0
1.8975	2
1.9025	0
1.9075	5
1.9125	1
1.9175	3
1.9225	1
1.9275	2
1.9325	2
1.9375	2
1.9425	5
1.9475	0
1.9525	0
1.9575	1
1.9625	3
1.9675	6
1.9725	1
1.9775	3
1.9825	3
1.9875	3
1.9925	3
1.9975	4
2.0025	6
2.0075	1
2.0125	4
2.0175	1
2.0225	2
2.0275	4
2.0325	3
2.0375	3
2.0425	2
2.0475	3
2.0525	1
2.0575	2
2.0625	1
2.0675	3
2.0725	2
2.0775	2
2.0825	1
2.0875	2
2.0925	2
2.0975	1
2.1025	2
2.1075	1
2.1125	3
2.1175	3
2.1225	3
2.1275	2
2.1325	1
2.1375	1
2.1425	1
2.1475	4
2.1525	3
2.1575	1
2.1625	1
2.1675	0
2.1725	3
2.1775	2
2.1825	2
2.1875	4
2.1925	1
2.1975	3
2.2025	3
2.2075	5
2.2125	3
2.2175	6
2.2225	2
2.2275	2
2.2325	7
2.2375	3
2.2425	5
2.2475	11
2.2525	12
2.2575	16
2.2625	12
2.2675	12
2.2725	16
2.2775	24
2.2825	16
2.2875	25
2.2925	32
2.2975	32
2.3025	28
2.3075	39
2.3125	32
2.3175	39
2.3225	37
2.3275	45
2.3325	34
2.3375	26
2.3425	26
2.3475	25
2.3525	21
2.3575	19
2.3625	18
2.3675	14
2.3725	10
2.3775	7
2.3825	5
2.3875	7
2.3925	2
2.3975	3
2.4025	3
2.4075	6
2.4125	4
2.4175	4
2.4225	1
2.4275	5
2.4325	1
2.4375	6
2.4425	3
2.4475	11
2.4525	5
2.4575	4
2.4625	4
2.4675	4
2.4725	5
2.4775	6
2.4825	4
2.4875	6
2.4925	4
2.4975	1
2.5025	3
2.5075	3
2.5125	3
2.5175	3
2.5225	1
2.5275	2
2.5325	0
2.5375	3
2.5425	3
2.5475	3
2.5525	1
2.5575	2
2.5625	2
2.5675	0
2.5725	0
2.5775	0
2.5825	1
2.5875	1
2.5925	2
2.5975	3
2.6025	4
2.6075	3
2.6125	0
2.6175	1
2.6225	1
2.6275	3
2.6325	0
2.6375	3
2.6425	0
2.6475	0
2.6525	0
2.6575	1
2.6625	3
2.6675	1
2.6725	3
2.6775	3
2.6825	2
2.6875	4
2.6925	3
2.6975	1
2.7025	2
2.7075	2
2.7125	2
2.7175	3
2.7225	0
2.7275	0
2.7325	1
2.7375	3
2.7425	3
2.7475	2
2.7525	0
2.7575	2
2.7625	5
2.7675	1
2.7725	1
2.7775	0
2.7825	1
2.7875	2
2.7925	1
2.7975	2
2.8025	3
2.8075	4
2.8125	1
2.8175	3
2.8225	0
2.8275	2
2.8325	3
2.8375	0
2.8425	3
2.8475	2
2.8525	3
2.8575	1
2.8625	3
2.8675	3
2.8725	3
2.8775	5
2.8825	3
2.8875	2
2.8925	3
2.8975	3
2.9025	1
2.9075	2
2.9125	0
2.9175	0
2.9225	2
2.9275	3
2.9325	1
2.9375	2
2.9425	2
2.9475	2
2.9525	4
2.9575	2
2.9625	5
2.9675	4
2.9725	2
2.9775	2
2.9825	3
2.9875	2
2.9925	1
2.9975	3
3.0025	1
3.0075	2
3.0125	4
3.0175	1
3.0225	2
3.0275	2
3.0325	2
3.0375	1
3.0425	2
3.0475	3
3.0525	2
3.0575	1
3.0625	1
3.0675	2
3.0725	1
3.0775	2
3.0825	2
3.0875	5
3.0925	0
3.0975	2
3.1025	4
3.1075	2
3.1125	1
3.1175	1
3.1225	1
3.1275	2
3.1325	2
3.1375	2
3.1425	1
3.1475	4
3.1525	2
3.1575	1
3.1625	1
3.1675	2
3.1725	5
3.1775	2
3.1825	3
3.1875	1
3.1925	1
3.1975	0
3.2025	4
3.2075	6
3.2125	3
3.2175	1
3.2225	0
3.2275	0
3.2325	2
3.2375	1
3.2425	1
3.2475	3
3.2525	0
3.2575	5
3.2625	1
3.2675	5
3.2725	1
3.2775	1
3.2825	0
3.2875	2
3.2925	1
3.2975	0
3.3025	3
3.3075	2
3.3125	1
3.3175	1
3.3225	4
3.3275	3
3.3325	2
3.3375	2
3.3425	2
3.3475	2
3.3525	1
3.3575	1
3.3625	0
3.3675	2
3.3725	2
3.3775	2
3.3825	0
3.3875	2
3.3925	0
3.3975	3
3.4025	3
3.4075	2
3.4125	1
3.4175	1
3.4225	1
3.4275	2
3.4325	0
3.4375	3
3.4425	1
3.4475	4
3.4525	2
3.4575	2
3.4625	0
3.4675	2
3.4725	1
3.4775	0
3.4825	3
3.4875	2
3.4925	2
3.4975	2
3.5025	2
3.5075	1
3.5125	0
3.5175	1
3.5225	0
3.5275	3
3.5325	3
3.5375	0
3.5425	1
3.5475	1
3.5525	2
3.5575	5
3.5625	2
3.5675	2
3.5725	3
3.5775	0
3.5825	3
3.5875	2
3.5925	4
3.5975	3
3.6025	3
3.6075	2
3.6125	4
3.6175	2
3.6225	1
3.6275	0
3.6325	0
3.6375	1
3.6425	1
3.6475	2
3.6525	1
3.6575	3
3.6625	1
3.6675	3
3.6725	1
3.6775	0
3.6825	1
3.6875	7
3.6925	2
3.6975	4
3.7025	3
3.7075	0
3.7125	1
3.7175	1
3.7225	3
3.7275	2
3.7325	2
3.7375	0
3.7425	2
3.7475	1
3.7525	1
3.7575	2
3.7625	0
3.7675	0
3.7725	5
3.7775	2
3.7825	1
3.7875	2
3.7925	4
3.7975	2
3.8025	2
3.8075	0
3.8125	1
3.8175	3
3.8225	1
3.8275	3
3.8325	3
3.8375	1
3.8425	0
3.8475	1
3.8525	1
3.8575	3
3.8625	3
3.8675	1
3.8725	0
3.8775	2
3.8825	3
3.8875	1
3.8925	2
3.8975	1
3.9025	1
3.9075	3
3.9125	2
3.9175	2
3.9225	4
3.9275	4
3.9325	0
3.9375	2
3.9425	2
3.9475	3
3.9525	1
3.9575	3
3.9625	2
3.9675	2
3.9725	1
3.9775	3
3.9825	1
3.9875	2
3.9925	4
3.9975	0
4.0025	0
4.0075	1
4.0125	0
4.0175	4
4.0225	3
4.0275	3
4.0325	2
4.0375	1
4.0425	1
4.0475	0
4.0525	3
4.0575	0
4.0625	0
4.0675	2
4.0725	0
4.0775	0
4.0825	2
4.0875	5
4.0925	2
4.0975	2
4.1025	1
4.1075	0
4.1125	1
4.1175	3
4.1225	3
4.1275	3
4.1325	2
4.1375	0
4.1425	2
4.1475	0
4.1525	2
4.1575	3
4.1625	1
4.1675	2
4.1725	0
4.1775	2
4.1825	1
4.1875	0
4.1925	0
4.1975	0
4.2025	2
4.2075	1
4.2125	3
4.2175	1
4.2225	2
4.2275	0
4.2325	0
4.2375	3
4.2425	5
4.2475	2
4.2525	1
4.2575	2
4.2625	0
4.2675	4
4.2725	1
4.2775	2
4.2825	1
4.2875	1
4.2925	1
4.2975	3
4.3025	2
4.3075	0
4.3125	1
4.3175	1
4.3225	1
4.3275	0
4.3325	2
4.3375	3
4.3425	1
4.3475	3
4.3525	0
4.3575	1
4.3625	2
4.3675	1
4.3725	1
4.3775	0
4.3825	2
4.3875	1
4.3925	0
4.3975	3
4.4025	3
4.4075	1
4.4125	0
4.4175	2
4.4225	0
4.4275	2
4.4325	3
4.4375	3
4.4425	1
4.4475	0
4.4525	0
4.4575	4
4.4625	2
4.4675	0
4.4725	0
4.4775	3
4.4825	2
4.4875	2
4.4925	2
4.4975	2
4.5025	2
4.5075	4
4.5125	1
4.5175	3
4.5225	3
4.5275	4
4.5325	1
4.5375	1
4.5425	3
4.5475	2
4.5525	2
4.5575	0
4.5625	1
4.5675	2
4.5725	5
4.5775	1
4.5825	3
4.5875	0
4.5925	1
4.5975	3
4.6025	1
4.6075	0
4.6125	1
4.6175	0
4.6225	3
4.6275	0
4.6325	2
4.6375	2
4.6425	1
4.6475	3
4.6525	1
4.6575	3
4.6625	3
4.6675	0
4.6725	3
4.6775	3
4.6825	4
4.6875	1
4.6925	1
4.6975	6
4.7025	1
4.7075	0
4.7125	3
4.7175	3
4.7225	2
4.7275	3
4.7325	1
4.7375	2
4.7425	2
4.7475	1
4.7525	4
4.7575	1
4.7625	1
4.7675	3
4.7725	1
4.7775	3
4.7825	1
4.7875	3
4.7925	4
4.7975	3
4.8025	3
4.8075	0
4.8125	3
4.8175	2
4.8225	1
4.8275	0
4.8325	0
4.8375	0
4.8425	3
4.8475	3
4.8525	3
4.8575	0
4.8625	3
4.8675	2
4.8725	3
4.8775	2
4.8825	1
4.8875	0
4.8925	2
4.8975	4
4.9025	0
4.9075	0
4.9125	1
4.9175	3
4.9225	2
4.9275	0
4.9325	1
4.9375	2
4.9425	3
4.9475	0
4.9525	1
4.9575	1
4.9625	3
4.9675	2
4.9725	2
4.9775	0
4.9825	3
4.9875	3
4.9925	0
4.9975	2
5.0025	1
5.0075	2
5.0125	1
5.0175	0
5.0225	3
5.0275	3
5.0325	0
5.0375	2
5.0425	1
5.0475	1
5.0525	4
5.0575	2
5.0625	4
5.0675	1
5.0725	2
5.0775	2
5.0825	2
5.0875	0
5.0925	4
5.0975	0
5.1025	0
5.1075	2
5.1125	4
5.1175	1
5.1225	5
5.1275	0
5.1325	2
5.1375	0
5.1425	1
5.1475	2
5.1525	2
5.1575	0
5.1625	1
5.1675	4
5.1725	3
5.1775	3
5.1825	0
5.1875	1
5.1925	3
5.1975	3
5.2025	1
5.2075	2
5.2125	4
5.2175	2
5.2225	1
5.2275	1
5.2325	2
5.2375	5
5.2425	3
5.2475	2
5.2525	2
5.2575	3
5.2625	1
5.2675	1
5.2725	0
5.2775	1
5.2825	0
5.2875	1
5.2925	2
5.2975	1
5.3025	0
5.3075	2
5.3125	2
5.3175	2
5.3225	1
5.3275	1
5.3325	0
5.3375	1
5.3425	0
5.3475	0
5.3525	0
5.3575	2
5.3625	1
5.3675	3
5.3725	1
5.3775	5
5.3825	2
5.3875	1
5.3925	1
5.3975	3
5.4025	2
5.4075	1
5.4125	0
5.4175	2
5.4225	2
5.4275	0
5.4325	1
5.4375	4
5.4425	1
5.4475	2
5.4525	1
5.4575	0
5.4625	0
5.4675	1
5.4725	3
5.4775	2
5.4825	4
5.4875	1
5.4925	1
5.4975	3
5.5025	0
5.5075	2
5.5125	1
5.5175	0
5.5225	0
5.5275	1
5.5325	1
5.5375	0
5.5425	4
5.5475	2
5.5525	1
5.5575	0
5.5625	1
5.5675	0
5.5725	2
5.5775	1
5.5825	2
5.5875	2
5.5925	0
5.5975	3
5.6025	0
5.6075	1
5.6125	2
5.6175	2
5.6225	0
5.6275	0
5.6325	1
5.6375	0
5.6425	0
5.6475	1
5.6525	0
5.6575	1
5.6625	0
5.6675	1
5.6725	0
5.6775	1
5.6825	2
5.6875	0
5.6925	2
5.6975	2
5.7025	2
5.7075	0
5.7125	1
5.7175	2
5.7225	3
5.7275	2
5.7325	0
5.7375	2
5.7425	3
5.7475	1
5.7525	1
5.7575	3
5.7625	1
5.7675	1
5.7725	1
5.7775	2
5.7825	1
5.7875	1
5.7925	0
5.7975	3
5.8025	0
5.8075	2
5.8125	1
5.8175	2
5.8225	2
5.8275	2
5.8325	2
5.8375	2
5.8425	0
5.8475	0
5.8525	1
5.8575	0
5.8625	4
5.8675	5
5.8725	0
5.8775	2
5.8825	1
5.8875	0
5.8925	1
5.8975	1
5.9025	2
5.9075	1
5.9125	2
5.9175	5
5.9225	0
5.9275	2
5.9325	1
5.9375	0
5.9425	3
5.9475	1
5.9525	1
5.9575	2
5.9625	2
5.9675	3
5.9725	1
5.9775	2
5.9825	1
5.9875	2
5.9925	1
5.9975	2
6.0025	2
6.0075	5
6.0125	2
6.0175	1
6.0225	3
6.0275	2
6.0325	4
6.0375	2
6.0425	4
6.0475	2
6.0525	3
6.0575	2
6.0625	1
6.0675	0
6.0725	3
6.0775	2
6.0825	1
6.0875	2
6.0925	1
6.0975	1
6.1025	3
6.1075	5
6.1125	3
6.1175	0
6.1225	0
6.1275	4
6.1325	5
6.1375	1
6.1425	1
6.1475	2
6.1525	1
6.1575	4
6.1625	2
6.1675	1
6.1725	2
6.1775	2
6.1825	0
6.1875	3
6.1925	3
6.1975	3
6.2025	3
6.2075	5
6.2125	1
6.2175	6
6.2225	1
6.2275	1
6.2325	3
6.2375	1
6.2425	5
6.2475	4
6.2525	0
6.2575	7
6.2625	4
6.2675	2
6.2725	6
6.2775	10
6.2825	7
6.2875	1
6.2925	6
6.2975	9
6.3025	7
6.3075	12
6.3125	13
6.3175	11
6.3225	17
6.3275	18
6.3325	19
6.3375	27
6.3425	24
6.3475	31
6.3525	31
6.3575	30
6.3625	45
6.3675	54
6.3725	42
6.3775	46
6.3825	57
6.3875	42
6.3925	70
6.3975	51
6.4025	53
6.4075	79
6.4125	75
6.4175	78
6.4225	66
6.4275	78
6.4325	57
6.4375	85
6.4425	75
6.4475	74
6.4525	64
6.4575	53
6.4625	47
6.4675	60
6.4725	53
6.4775	36
6.4825	32
6.4875	34
6.4925	22
6.4975	31
6.5025	25
6.5075	20
6.5125	25
6.5175	22
6.5225	17
6.5275	19
6.5325	13
6.5375	9
6.5425	11
6.5475	13
6.5525	5
6.5575	13
6.5625	3
6.5675	5
6.5725	2
6.5775	10
6.5825	3
6.5875	8
6.5925	3
6.5975	3
6.6025	2
6.6075	4
6.6125	2
6.6175	5
6.6225	1
6.6275	1
6.6325	1
6.6375	1
6.6425	2
6.6475	1
6.6525	2
6.6575	1
6.6625	0
6.6675	1
6.6725	3
6.6775	3
6.6825	3
6.6875	3
6.6925	0
6.6975	3
6.7025	2
6.7075	1
6.7125	3
6.7175	1
6.7225	1
6.7275	1
6.7325	3
6.7375	2
6.7425	0
6.7475	0
6.7525	1
6.7575	3
6.7625	1
6.7675	0
6.7725	3
6.7775	4
6.7825	3
6.7875	2
6.7925	3
6.7975	1
6.8025	2
6.8075	5
6.8125	2
6.8175	2
6.8225	2
6.8275	3
6.8325	4
6.8375	0
6.8425	2
6.8475	0
6.8525	1
6.8575	4
6.8625	2
6.8675	1
6.8725	3
6.8775	5
6.8825	2
6.8875	1
6.8925	3
6.8975	2
6.9025	3
6.9075	1
6.9125	1
6.9175	1
6.9225	3
6.9275	3
6.9325	7
6.9375	3
6.9425	6
6.9475	2
6.9525	3
6.9575	3
6.9625	3
6.9675	3
6.9725	3
6.9775	6
6.9825	3
6.9875	5
6.9925	4
6.9975	6
7.0025	5
7.0075	7
7.0125	7
7.0175	5
7.0225	8
7.0275	7
7.0325	10
7.0375	6
7.0425	10
7.0475	7
7.0525	3
7.0575	8
7.0625	13
7.0675	12
7.0725	8
7.0775	10
7.0825	9
7.0875	6
7.0925	11
7.0975	9
7.1025	13
7.1075	16
7.1125	9
7.1175	10
7.1225	7
7.1275	13
7.1325	7
7.1375	12
7.1425	8
7.1475	8
7.1525	6
7.1575	2
7.1625	6
7.1675	3
7.1725	3
7.1775	2
7.1825	4
7.1875	1
7.1925	4
7.1975	3
7.2025	5
7.2075	4
7.2125	4
7.2175	3
7.2225	4
7.2275	3
7.2325	1
7.2375	2
7.2425	4
7.2475	1
7.2525	4
7.2575	4
7.2625	2
7.2675	1
7.2725	3
7.2775	2
7.2825	2
7.2875	0
7.2925	0
7.2975	3
7.3025	3
7.3075	2
7.3125	1
7.3175	2
7.3225	2
7.3275	3
7.3325	1
7.3375	2
7.3425	1
7.3475	3
7.3525	1
7.3575	2
7.3625	1
7.3675	2
7.3725	2
7.3775	2
7.3825	2
7.3875	4
7.3925	4
7.3975	2
7.4025	2
7.4075	2
7.4125	0
7.4175	2
7.4225	1
7.4275	4
7.4325	1
7.4375	0
7.4425	2
7.4475	3
7.4525	2
7.4575	0
7.4625	1
7.4675	2
7.4725	2
7.4775	4
7.4825	5
7.4875	1
7.4925	1
7.4975	1
7.5025	1

## Sheet: Figure 4e 
Parallel (°)			Vertical (90°)
Raman shift cm-1	Intensity(a.u.)		Raman shift cm-1	Intensity(a.u.)
1800.09	295.272		1800.09	209.76
1799.19	267.638		1799.19	170.55
1798.3	286.912		1798.3	202.787
1797.4	256.53		1797.4	175.11
1796.51	256.493		1796.51	165.87
1795.61	278.518		1795.61	179.667
1794.71	281.236		1794.71	200.37
1793.82	261.899		1793.82	156.589
1792.92	289.427		1792.92	170.382
1792.03	292.142		1792.03	184.171
1791.13	256.277		1791.13	195.654
1790.23	275.528		1790.23	181.817
1789.34	267.225		1789.34	165.684
1788.44	261.678		1788.44	188.669
1787.54	289.182		1787.54	172.539
1786.64	264.358		1786.64	161.013
1785.75	245.047		1785.75	170.19
1784.85	247.766		1784.85	167.867
1783.95	244.978		1783.95	193.134
1783.06	255.953		1783.06	165.52
1782.16	277.931		1782.16	188.483
1781.26	297.152		1781.26	172.369
1780.36	239.339		1780.36	181.536
1779.46	275.063		1779.46	165.427
1778.57	288.776		1778.57	176.89
1777.67	280.485		1777.67	183.756
1776.77	283.195		1776.77	160.764
1775.87	269.41		1775.87	160.742
1774.97	258.377		1774.97	202.047
1774.07	274.831		1774.07	197.427
1773.18	285.784		1773.18	179.036
1772.28	277.501		1772.28	174.421
1771.38	302.186		1771.38	178.986
1770.48	285.663		1770.48	190.433
1769.58	277.384		1769.58	190.406
1768.68	285.583		1768.68	174.323
1767.78	307.507		1767.78	185.765
1766.88	255.305		1766.88	169.688
1765.98	238.8		1765.98	176.542
1765.08	255.233		1765.08	167.348
1764.18	293.614		1764.18	206.29
1763.28	282.598		1763.28	178.759
1762.38	274.328		1762.38	167.277
1761.48	277.033		1761.48	167.253
1760.58	285.221		1760.58	197.01
1759.68	296.149		1759.68	194.692
1758.78	276.916		1758.78	210.696
1757.88	265.911		1757.88	167.159
1756.97	276.838		1756.97	180.873
1756.07	254.874		1756.07	176.269
1755.17	298.681		1755.17	164.8
1754.27	282.2		1754.27	205.971
1753.37	284.9		1753.37	183.059
1752.47	257.469		1752.47	189.897
1751.56	336.854		1751.56	217.321
1750.66	260.135		1750.66	210.429
1749.76	260.098		1749.76	187.53
1748.86	295.649		1748.86	169.21
1747.96	298.345		1747.96	178.332
1747.05	262.725		1747.05	208.024
1746.15	306.47		1746.15	191.996
1745.25	265.387		1745.25	201.11
1744.35	262.614		1744.35	166.806
1743.44	311.81		1743.44	180.491
1742.54	289.888		1742.54	207.878
1741.63	306.254		1741.63	180.44
1740.73	325.349		1740.73	219.238
1739.83	319.836		1739.83	166.689
1738.93	256.926		1738.93	175.798
1738.02	273.287		1738.02	191.752
1737.12	297.841		1737.12	200.855
1736.21	278.674		1736.21	184.852
1735.31	273.171		1735.31	189.389
1734.4	319.565		1734.4	184.8
1733.5	292.211		1733.5	177.93
1732.6	259.403		1732.6	202.994
1731.69	267.557		1731.69	180.161
1730.79	275.709		1730.79	173.295
1729.88	272.94		1729.88	173.27
1728.98	311.108		1728.98	177.805
1728.07	289.235		1728.07	196.014
1727.17	272.825		1727.17	209.659
1726.26	278.242		1726.26	189.123
1725.35	302.75		1725.35	186.818
1724.45	302.708		1724.45	166.29
1723.54	286.305		1723.54	195.875
1722.64	286.264		1722.64	163.966
1721.73	272.594		1721.73	204.928
1720.82	288.909		1720.82	191.239
1719.92	267.067		1719.92	179.831
1719.01	280.653		1719.01	186.633
1718.11	296.96		1718.11	207.088
1717.2	321.434		1717.2	197.958
1716.29	302.324		1716.29	200.205
1715.38	291.388		1715.38	177.429
1714.48	296.793		1714.48	206.971
1713.57	318.531		1713.57	209.216
1712.66	285.82		1712.66	213.734
1711.76	326.606		1711.76	190.97
1710.85	310.232		1710.85	197.762
1709.94	299.304		1709.94	150.005
1709.03	312.865		1709.03	195.434
1708.12	288.339		1708.12	202.223
1707.21	271.98		1707.21	202.194
1706.31	301.855		1706.31	215.795
1705.4	282.779		1705.4	208.951
1704.49	301.77		1704.49	193.025
1703.58	279.981		1703.58	183.916
1702.67	334.299		1702.67	215.673
1701.76	307.077		1701.76	213.373
1700.86	279.863		1700.86	199.725
1699.95	323.291		1699.95	201.966
1699.04	312.38		1699.04	197.4
1698.13	328.631		1698.13	222.327
1697.22	331.301		1697.22	210.954
1696.31	347.545		1696.31	201.852
1695.4	304.059		1695.4	188.218
1694.49	274.157		1694.49	176.854
1693.58	282.261		1693.58	197.233
1692.67	333.781		1692.67	201.738
1691.76	298.461		1691.76	194.911
1690.85	320.122		1690.85	201.681
1689.94	317.364		1689.94	224.311
1689.03	290.198		1689.03	212.952
1688.12	314.563		1688.12	194.801
1687.2	292.828		1687.2	185.714
1686.29	347.006		1686.29	212.862
1685.38	319.851		1685.38	217.36
1684.47	327.936		1684.47	203.746
1683.56	295.372		1683.56	203.717
1682.65	325.134		1682.65	210.478
1681.73	316.961		1681.73	242.129
1680.82	341.295		1680.82	201.368
1679.91	289.789		1679.91	208.127
1679	335.782		1679	219.407
1678.09	335.735		1678.09	189.975
1677.17	381.709		1677.17	198.993
1676.26	351.881		1676.26	212.531
1675.35	324.767		1675.35	212.501
1674.44	327.427		1674.44	237.335
1673.52	321.97		1673.52	253.121
1672.61	357.093		1672.61	219.19
1671.7	343.518		1671.7	228.197
1670.78	356.992		1670.78	232.683
1669.87	343.421		1669.87	237.167
1668.96	329.854		1668.96	232.617
1668.04	362.247		1668.04	246.133
1667.13	370.305		1667.13	248.356
1666.21	359.442		1666.21	214.459
1665.3	372.902		1665.3	252.8
1664.39	353.937		1664.39	248.25
1663.47	375.499		1663.47	268.524
1662.56	367.342		1662.56	270.742
1661.64	396.998		1661.64	261.68
1660.73	378.04		1660.73	263.899
1659.81	391.486		1659.81	288.669
1658.9	402.229		1658.9	261.57
1657.98	394.074		1657.98	268.296
1657.07	418.308		1657.07	234.444
1656.15	369.678		1656.15	288.506
1655.24	437.075		1655.24	270.436
1654.32	374.968		1654.32	306.451
1653.41	420.768		1653.41	261.348
1652.49	431.496		1652.49	277.08
1651.57	420.649		1651.57	317.583
1650.66	444.855		1650.66	301.774
1649.74	450.183		1649.74	308.486
1648.83	474.378		1648.83	346.717
1647.91	463.531		1647.91	333.161
1646.99	455.382		1646.99	330.863
1646.08	455.317		1646.08	362.323
1645.16	492.966		1645.16	353.271
1644.24	503.67		1644.24	371.22
1643.32	506.292		1643.32	400.411
1642.41	584.308		1642.41	402.603
1641.49	576.148		1641.49	400.298
1640.57	549.148		1640.57	442.963
1639.65	575.985		1639.65	445.149
1638.74	627.036		1638.74	463.069
1637.82	648.473		1637.82	431.538
1636.9	659.143		1636.9	514.626
1635.98	640.22		1635.98	514.553
1635.06	707.37		1635.06	532.453
1634.15	734.162		1634.15	563.826
1633.23	747.502		1633.23	523.319
1632.31	766.216		1632.31	577.141
1631.39	879.008		1631.39	635.439
1630.47	854.694		1630.47	655.555
1629.55	913.695		1629.55	691.378
1628.63	886.696		1628.63	760.857
1627.71	1002.09		1627.71	767.481
1626.79	975.089		1626.79	778.592
1625.87	1001.81		1625.87	769.508
1624.96	1090.29		1624.96	832.207
1624.04	1068.65		1624.04	865.732
1623.11	1108.77		1623.11	876.822
1622.19	1162.3		1622.19	867.729
1621.27	1143.35		1621.27	941.588
1620.35	1180.76		1620.35	883.174
1619.43	1258.4		1619.43	921.151
1618.51	1209.93		1618.51	1008.42
1617.59	1290.23		1617.59	1037.4
1616.67	1257.87		1616.67	974.527
1615.75	1303.28		1615.75	981.109
1614.83	1327.22		1614.83	1005.61
1613.91	1276.1		1613.91	1068.17
1612.98	1342.93		1612.98	1023.23
1612.06	1326.66		1612.06	1105.92
1611.14	1428.3		1611.14	1163.96
1610.22	1457.57		1610.22	1112.32
1609.3	1497.55		1609.3	1181.54
1608.38	1534.84		1608.38	1154.52
1607.45	1561.41		1607.45	1241.6
1606.53	1633.49		1606.53	1342.08
1605.61	1697.52		1605.61	1366.5
1604.69	1898.06		1604.69	1413.26
1603.76	1873.7		1603.76	1491.32
1602.84	1993.87		1602.84	1607.35
1601.92	2084.57		1601.92	1687.59
1600.99	2247.48		1600.99	1711.94
1600.07	2303.34		1600.07	1758.62
1599.15	2444.78		1599.15	1928.18
1598.22	2479.2		1598.22	1959.18
1597.3	2767.65		1597.3	2117.49
1596.38	2834.1		1596.38	2184.19
1595.45	3047.57		1595.45	2469.71
1594.53	3223.55		1594.53	2418.01
1593.6	3412.84		1593.6	2694.48
1592.68	3471.15		1592.68	2642.76
1591.76	3815.32		1591.76	2800.84
1590.83	4028.49		1590.83	3032.51
1589.91	4019.9		1589.91	3181.57
1588.98	4243.67		1588.98	3143.19
1588.06	4451.35		1588.06	3310.03
1587.13	4680.33		1587.13	3550.42
1586.21	4893.23		1586.21	3590.06
1585.28	4855.17		1585.28	3665.35
1584.36	5153.38		1584.36	3829.8
1583.43	5246.05		1583.43	3815.88
1582.5	5269.32		1582.5	3830.94
1581.58	5324.59		1581.58	3944.04
1580.65	5201.14		1580.65	3921.2
1579.72	5339.08		1579.72	3947.38
1578.8	5114.34		1578.8	3888.91
1577.87	4934.99		1577.87	3710.2
1576.95	4894.3		1576.95	3774.25
1576.02	4890.94		1576.02	3553.3
1575.09	4565.12		1575.09	3590.64
1574.17	4372.62		1574.17	3327.49
1573.24	4126.89		1573.24	3146.76
1572.31	4017.09		1572.31	3110.71
1571.38	3843.4		1571.38	2892.24
1570.46	3496.65		1570.46	2922.97
1569.53	3323.08		1569.53	2671.23
1568.6	3216.11		1568.6	2564.11
1567.67	2981.4		1567.67	2363.62
1566.74	2887.82		1566.74	2387.74
1565.82	2514.85		1565.82	2102.87
1564.89	2535.78		1564.89	2027.01
1563.96	2359.83		1563.96	1851.16
1563.03	2255.75		1563.03	1864.23
1562.1	2079.89		1562.1	1641.8
1561.17	1957.26		1561.17	1577.15
1560.25	1895.83		1560.25	1439.22
1559.32	1831.76		1559.32	1363.51
1558.39	1645.42		1558.39	1330.01
1557.46	1631.9		1557.46	1358.69
1556.53	1450.96		1556.53	1180.91
1555.6	1352.45		1555.6	1182.97
1554.67	1285.84		1554.67	1160.61
1553.74	1354.72		1553.74	1058.38
1552.81	1221.73		1552.81	982.797
1551.88	1133.92		1551.88	973.785
1550.95	1125.8		1550.95	929.289
1550.02	1069.89		1550.02	842.673
1549.09	971.521		1549.09	840.336
1548.16	992.616		1548.16	804.746
1547.23	942.055		1547.23	711.534
1546.29	939.268		1546.29	766.841
1545.37	862.201		1545.37	655.932
1544.43	801.07		1544.43	644.761
1543.5	753.217		1543.5	651.316
1542.57	816.753		1542.57	589.202
1541.64	776.866		1541.64	591.333
1540.71	763.501		1540.71	577.963
1539.78	720.982		1539.78	538.027
1538.84	675.824		1538.84	599.937
1537.91	694.278		1537.91	560.009
1536.98	619.992		1536.98	522.306
1536.05	696.73		1536.05	497.891
1535.11	643.656		1535.11	484.545
1534.18	656.806		1534.18	515.447
1533.25	651.417		1533.25	473.348
1532.32	569.247		1532.32	466.646
1531.38	627.407		1531.38	426.777
1530.45	616.73		1530.45	451.037
1529.52	574.298		1529.52	422.234
1528.58	582.155		1528.58	444.278
1527.65	537.094		1527.65	417.694
1526.71	576.699		1526.71	430.893
1525.78	550.167		1525.78	382.225
1524.85	534.221		1524.85	417.517
1523.91	531.501		1523.91	366.656
1522.98	504.986		1522.98	364.395
1522.04	531.35		1522.04	390.841
1521.11	512.772		1521.11	384.162
1520.18	457.201		1520.18	390.73
1519.24	512.627		1519.24	370.81
1518.31	459.713		1518.31	377.378
1517.37	475.498		1517.37	377.324
1516.44	501.843		1516.44	322.114
1515.5	507.054		1515.5	361.776
1514.57	472.655		1514.57	370.547
1513.63	491.069		1513.63	357.262
1512.69	498.919		1512.69	355.007
1511.76	464.536		1511.76	332.909
1510.82	443.357		1510.82	337.271
1509.89	456.488		1509.89	346.039
1508.95	437.955		1508.95	299.711
1508.01	456.358		1508.01	312.889
1507.08	448.381		1507.08	339.282
1506.14	445.68		1506.14	323.814
1505.2	442.98		1505.2	317.161
1504.27	474.554		1504.27	319.318
1503.33	445.49		1503.33	323.676
1502.39	455.969		1502.39	345.646
1501.46	447.999		1501.46	308.176
1500.52	437.395		1500.52	277.319
1499.58	468.948		1499.58	308.088
1498.64	484.686		1498.64	299.243
1497.71	421.406		1497.71	299.201
1496.77	492.449		1496.77	305.757
1495.83	455.516		1495.83	312.312
1494.89	439.656		1494.89	281.481
1493.95	434.328		1493.95	329.813
1493.01	407.948		1493.01	314.377
1492.08	407.89		1492.08	307.738
1491.14	407.832		1491.14	305.497
1490.2	423.558		1490.2	342.811
1489.26	420.868		1489.26	347.157
1488.32	415.548		1488.32	314.154
1487.38	449.675		1487.38	309.716
1486.44	412.801		1486.44	325.046
1485.5	449.547		1485.5	309.628
1484.56	410.055		1484.56	320.562
1483.62	415.253		1483.62	307.345
1482.68	428.333		1482.68	283.156
1481.74	425.645		1481.74	305.063
1480.8	433.465		1480.8	300.631
1479.86	480.684		1479.86	311.558
1478.92	372.937		1478.92	267.639
1477.98	407.021		1477.98	291.729
1477.04	441.096		1477.04	271.949
1476.1	435.783		1476.1	287.26
1475.16	412.097		1475.16	293.797
1474.22	388.419		1474.22	267.449
1473.28	414.604		1473.28	300.289
1472.33	398.803		1472.33	280.522
1471.39	443.343		1471.39	273.909
1470.45	401.312		1470.45	300.161
1469.51	393.388		1469.51	295.737
1468.57	422.176		1468.57	278.172
1467.62	401.141		1467.62	278.133
1466.68	390.598		1466.68	273.714
1465.74	395.785		1465.74	306.516
1464.8	393.108		1464.8	282.392
1463.86	403.534		1463.86	284.541
1462.91	390.376		1462.91	306.385
1461.97	382.462		1461.97	288.836
1461.03	390.265		1461.03	293.171
1460.08	390.21		1460.08	273.442
1459.14	400.628		1459.14	282.151
1458.2	421.516		1458.2	279.924
1457.25	413.603		1457.25	273.325
1456.31	387.37		1456.31	299.521
1455.37	345.443		1455.37	284.177
1454.42	402.96		1454.42	266.651
1453.48	387.205		1453.48	286.281
1452.53	444.699		1452.53	288.426
1451.59	374.018		1451.59	266.537
1450.64	423.652		1450.64	301.45
1449.7	358.223		1449.7	277.382
1448.75	386.93		1448.75	301.365
1447.81	407.787		1447.81	283.854
1446.87	412.956		1446.87	266.348
1445.92	431.19		1445.92	285.956
1444.97	405		1444.97	312.106
1444.03	415.393		1444.03	294.603
1443.08	391.824		1443.08	320.745
1442.14	378.709		1442.14	259.614
1441.19	389.101		1441.19	301.022
1440.25	389.046		1440.25	248.635
1439.3	407.265		1439.3	252.961
1438.35	443.751		1438.35	309.615
1437.41	412.369		1437.41	309.571
1436.46	412.31		1436.46	302.987
1435.51	383.551		1435.51	302.944
1434.57	396.54		1434.57	294.184
1433.62	391.267		1433.62	259.281
1432.67	422.508		1432.67	259.244
1431.73	401.586		1431.73	331.088
1430.78	391.1		1430.78	300.551
1429.83	378.009		1429.83	333.172
1428.88	393.595		1428.88	283.047
1427.94	401.357		1427.94	298.245
1426.99	442.994		1426.99	313.44
1426.04	414.271		1426.04	311.219
1425.09	354.294		1425.09	278.534
1424.14	424.572		1424.14	326.36
1423.2	364.611		1423.2	258.875
1422.25	427.055		1422.25	319.742
1421.3	393.147		1421.3	341.444
1420.35	439.949		1420.35	317.476
1419.4	437.284		1419.4	323.954
1418.45	442.426		1418.45	284.778
1417.5	439.761		1417.5	330.382
1416.55	395.469		1416.55	328.162
1415.6	437.035		1415.6	334.634
1414.65	403.159		1414.65	325.896
1413.7	439.511		1413.7	345.4
1412.75	436.848		1412.75	341.007
1411.8	447.185		1411.8	345.302
1410.85	439.323		1410.85	340.91
1409.9	447.058		1409.9	356.059
1408.95	441.797		1408.95	310.422
1408	485.907		1408	364.639
1407.05	491.034		1407.05	364.587
1406.1	446.803		1406.1	347.176
1405.15	477.907		1405.15	366.653
1404.2	516.794		1404.2	381.785
1403.25	475.175		1403.25	390.407
1402.3	552.993		1402.3	381.677
1401.34	488.018		1401.34	398.969
1400.39	477.567		1400.39	364.224
1399.44	513.83		1399.44	401.023
1398.49	500.784		1398.49	396.631
1397.54	550.005		1397.54	385.739
1396.58	518.799		1396.58	446.353
1395.63	573.191		1395.63	409.46
1394.68	541.99		1394.68	409.401
1393.73	578.213		1393.73	428.836
1392.78	593.686		1392.78	450.43
1391.82	593.601		1391.82	433.044
1390.87	598.7		1390.87	478.445
1389.92	653.034		1389.92	467.554
1388.96	660.714		1388.96	480.473
1388.01	663.211		1388.01	499.88
1387.05	613.901		1387.05	530.101
1386.1	665.612		1386.1	532.188
1385.15	675.875		1385.15	516.971
1384.19	686.135		1384.19	527.711
1383.24	706.748		1383.24	579.535
1382.29	742.886		1382.29	575.128
1381.33	701.371		1381.33	600.988
1380.38	776.314		1380.38	650.617
1379.42	750.33		1379.42	635.396
1378.47	778.68		1378.47	624.5
1377.51	817.368		1377.51	723.799
1376.56	884.493		1376.56	712.894
1375.6	832.65		1375.6	673.913
1374.65	889.412		1374.65	768.842
1373.69	909.966		1373.69	762.254
1372.74	969.286		1372.74	757.827
1371.78	1020.84		1371.78	803.053
1370.82	994.85		1370.82	830.998
1369.87	1072.22		1369.87	835.196
1368.91	1079.81		1368.91	932.179
1367.96	1149.4		1367.96	895.368
1367	1149.24		1367	966.428
1366.04	1270.43		1366.04	1031
1365.09	1159.23		1365.09	1020.07
1364.13	1319.12		1364.13	1026.39
1363.17	1316.35		1363.17	1134.04
1362.21	1334.23		1362.21	1151.13
1361.26	1362.42		1361.26	1146.65
1360.3	1411.25		1360.3	1135.71
1359.34	1465.22		1359.34	1258.37
1358.38	1539.8		1358.38	1253.88
1357.43	1560.22		1357.43	1333.41
1356.47	1557.41		1356.47	1253.52
1355.51	1562.35		1355.51	1335.18
1354.55	1556.97		1354.55	1352.21
1353.6	1577.37		1353.6	1401.54
1352.64	1682.8		1352.64	1491.75
1351.68	1695.44		1351.68	1405.44
1350.72	1726.12		1350.72	1422.46
1349.76	1661.47		1349.76	1409.34
1348.8	1681.84		1348.8	1409.14
1347.84	1632.67		1347.84	1475.62
1346.88	1730.28		1346.88	1458.21
1345.92	1673.4		1345.92	1387.04
1344.96	1577.92		1344.96	1367.49
1344	1660.05		1344	1425.34
1343.04	1520.85		1343.04	1401.49
1342.08	1482.04		1342.08	1285.23
1341.12	1538.43		1341.12	1334.47
1340.16	1448.18		1340.16	1291.31
1339.2	1321.95		1339.2	1224.53
1338.24	1342.33		1338.24	1220.06
1337.28	1401.28		1337.28	1146.86
1336.32	1280.25		1336.32	1198.23
1335.36	1166.97		1335.36	1052.06
1334.4	1236.19		1334.4	1103.43
1333.44	1220.6		1333.44	1043.18
1332.48	1215.28		1332.48	1015.13
1331.52	1171.44		1331.52	972.065
1330.55	1191.82		1330.55	907.561
1329.59	1083.79		1329.59	892.414
1328.63	1029.71		1328.63	853.678
1327.67	1011.59		1327.67	911.461
1326.71	957.532		1326.71	799.827
1325.74	952.262		1325.74	812.577
1324.78	898.232		1324.78	836.041
1323.82	959.688		1323.82	758.76
1322.86	897.975		1322.86	730.791
1321.89	882.455		1321.89	743.543
1320.93	890.024		1320.93	685.59
1319.97	889.897		1319.97	659.787
1319	853.871		1319	625.422
1318.04	787.09		1318.04	663.881
1317.08	825.429		1317.08	642.374
1316.11	753.545		1316.11	614.45
1315.15	748.312		1315.15	590.815
1314.19	699.521		1314.19	616.414
1313.22	712.23		1313.22	575.666
1312.26	701.882		1312.26	567.025
1311.29	704.343		1311.29	532.713
1310.33	704.242		1310.33	539.054
1309.36	635.008		1309.36	515.45
1308.4	670.759		1308.4	491.853
1307.43	650.185		1307.43	521.718
1306.47	627.057		1306.47	510.954
1305.5	616.731		1305.5	455.304
1304.54	603.85		1304.54	480.886
1303.57	578.18		1303.57	472.269
1302.61	585.771		1302.61	474.338
1301.64	539.651		1301.64	448.634
1300.68	560.032		1300.68	420.801
1299.71	549.724		1299.71	454.913
1298.74	547.089		1298.74	429.223
1297.78	559.792		1297.78	439.837
1296.81	518.819		1296.81	405.617
1295.84	493.191		1295.84	407.694
1294.88	465.015		1294.88	388.427
1293.91	521.151		1293.91	399.041
1292.94	536.403		1292.94	418.187
1291.98	490.355		1291.98	398.927
1291.01	462.196		1291.01	373.274
1290.04	451.917		1290.04	360.425
1289.07	444.194		1289.07	358.241
1288.11	433.92		1288.11	339.001
1287.14	415.993		1287.14	362.402
1286.17	456.762		1286.17	323.983
1285.2	464.35		1285.2	340.986
1284.23	469.386		1284.23	336.676
1283.27	423.407		1283.27	340.889
1282.3	405.495		1282.3	323.798
1281.33	415.636		1281.33	308.842
1280.36	428.325		1280.36	296.02
1279.39	387.476		1279.39	340.694
1278.42	423.104		1278.42	315.097
1277.45	402.656		1277.45	340.596
1276.48	402.599		1276.48	327.777
1275.51	391.102		1275.51	312.833
1274.54	379.606		1274.54	287.255
1273.57	368.086		1273.57	291.469
1272.6	356.567		1272.6	276.536
1271.63	345.07		1271.63	297.766
1270.66	333.551		1270.66	274.331
1269.69	322.031		1269.69	263.66
1268.72	310.512		1268.72	267.874
1267.75	435.163		1267.75	274.213
1266.78	384.212		1266.78	274.174
1265.81	371.436		1265.81	261.384
1264.84	353.577		1264.84	244.348
1263.87	371.33		1263.87	252.811
1262.9	333.132		1262.9	263.396
1261.93	345.797		1261.93	254.863
1260.96	343.205		1260.96	269.691
1259.98	355.866		1259.98	271.776
1259.01	320.233		1259.01	252.63
1258.04	274.446		1258.04	250.471
1257.07	335.386		1257.07	250.436
1256.09	345.5		1256.09	254.644
1255.12	353.071		1255.12	260.973
1254.15	297.147		1254.15	263.057
1253.18	335.194		1253.18	237.565
1252.21	304.678		1252.21	209.961
1251.23	319.867		1251.23	248.1
1250.26	332.512		1250.26	235.343
1249.29	347.692		1249.29	254.389
1248.31	314.654		1248.31	224.678
1247.34	314.609		1247.34	241.6
1246.36	306.954		1246.36	235.208
1245.39	327.201		1245.39	226.7
1244.42	286.577		1244.42	228.786
1243.44	311.893		1243.44	228.753
1242.47	360.02		1242.47	218.131
1241.49	359.968		1241.49	215.983
1240.52	286.413		1240.52	232.889
1239.54	319.317		1239.54	213.804
1238.57	286.331		1238.57	194.724
1237.6	304.024		1237.6	241.254
1236.62	314.113		1236.62	217.944
1235.64	283.675		1235.64	192.525
1234.67	291.231		1234.67	198.843
1233.69	326.639		1233.69	222.08
1232.72	260.767		1232.72	203.016
1231.74	263.261		1231.74	196.643
1230.77	273.348		1230.77	211.414
1229.79	270.778		1229.79	198.701
1228.81	275.799		1228.81	207.126
1227.84	247.931		1227.84	204.983
1226.86	290.898		1226.86	219.745
1225.88	298.443		1225.88	185.911
1224.91	275.641		1224.91	215.457
1223.93	280.659		1223.93	219.65
1222.96	265.45		1222.96	232.289
1221.98	255.301		1221.98	217.476
1221	252.737		1221	185.778
1220.02	275.444		1220.02	213.192
1219.04	267.824		1219.04	202.609
1218.07	285.47		1218.07	200.469
1217.09	255.118		1217.09	204.66
1216.11	303.067		1216.11	217.289
1215.13	275.246		1215.13	191.946
1214.15	277.732		1214.15	198.245
1213.18	292.839		1213.18	181.347
1212.2	292.797		1212.2	174.996
1211.22	259.946		1211.22	174.971
1210.24	297.759		1210.24	155.976
1209.26	277.533		1209.26	185.458
1208.28	290.106		1208.28	158.038
1207.3	290.064		1207.3	219.115
1206.32	284.979		1206.32	198.018
1205.34	267.287		1205.34	181.139
1204.37	262.206		1204.37	197.961
1203.38	259.648		1203.38	218.989
1202.4	272.213		1202.4	195.799
1201.42	262.093		1201.42	166.3
1200.44	249.457		1200.44	206.267

## Sheet: Figure 4f 
Parallel (°)			Vertical (90°)
Raman shift cm-1	Intensity(a.u.)		Raman shift cm-1	Intensity(a.u.)
1800.09	193.168		1800.09	64.4741
1799.19	179.345		1799.19	73.206
1798.3	184.838		1798.3	63.3634
1797.4	176.536		1797.4	69.9085
1796.51	195.818		1796.51	62.2535
1795.61	157.184		1795.61	73.1648
1794.71	173.705		1794.71	60.0522
1793.82	190.221		1793.82	66.594
1792.92	203.977		1792.92	87.3241
1792.03	212.216		1792.03	74.2151
1791.13	168.096		1791.13	57.8359
1790.23	184.604		1790.23	68.7387
1789.34	181.823		1789.34	86.184
1788.44	184.552		1788.44	71.9917
1787.54	203.805		1787.54	74.1629
1786.64	195.515		1786.64	73.0619
1785.75	170.707		1785.75	81.7742
1784.85	192.707		1784.85	86.1234
1783.95	165.154		1783.95	63.221
1783.06	200.909		1783.06	89.3688
1782.16	192.625		1782.16	80.6385
1781.26	200.853		1781.26	79.5376
1780.36	195.322		1780.36	77.3476
1779.46	187.043		1779.46	83.8722
1778.57	217.269		1778.57	80.5931
1777.67	203.489		1777.67	72.9592
1776.77	181.465		1776.77	67.505
1775.87	208.93		1775.87	68.5841
1774.97	228.142		1774.97	82.7247
1774.07	192.382		1774.07	69.6531
1773.18	208.842		1773.18	73.996
1772.28	206.065		1772.28	66.3695
1771.38	186.806		1771.38	72.8873
1770.48	189.527		1770.48	77.228
1769.58	214.217		1769.58	80.4798
1768.68	181.235		1768.68	76.1188
1767.78	186.701		1767.78	80.4571
1766.88	194.91		1766.88	72.836
1765.98	186.648		1765.98	84.7823
1765.08	208.578		1765.08	83.6835
1764.18	219.524		1764.18	88.0183
1763.28	170.107		1763.28	85.8329
1762.38	222.206		1762.38	83.6482
1761.48	194.746		1761.48	89.0673
1760.58	219.401		1760.58	77.1084
1759.68	186.464		1759.68	79.2693
1758.78	213.856		1758.78	79.2582
1757.88	216.567		1757.88	77.0758
1756.97	164.458		1756.97	78.1504
1756.07	213.765		1756.07	80.3099
1755.17	210.995		1755.17	65.107
1754.27	232.884		1754.27	81.3723
1753.37	230.111		1753.37	86.7849
1752.47	205.428		1752.47	95.4499
1751.56	197.183		1751.56	82.4224
1750.66	183.464		1750.66	75.9047
1749.76	205.341		1749.76	84.5676
1748.86	218.999		1748.86	75.8833
1747.96	183.386		1747.96	68.2853
1747.05	216.201		1747.05	84.5319
1746.15	205.225		1746.15	79.102
1745.25	224.348		1745.25	83.4246
1744.35	207.903		1744.35	88.8293
1743.44	221.55		1743.44	86.6505
1742.54	205.11		1742.54	74.7255
1741.63	196.877		1741.63	76.8806
1740.73	196.85		1740.73	93.1099
1739.83	221.425		1739.83	76.859
1738.93	185.861		1738.93	86.5894
1738.02	166.705		1738.02	74.6729
1737.12	194.006		1737.12	80.0727
1736.21	215.836		1736.21	75.7337
1735.31	218.537		1735.31	107.094
1734.4	196.656		1734.4	80.0388
1733.5	251.247		1733.5	83.2719
1732.6	196.6		1732.6	80.0162
1731.69	185.652		1731.69	85.4107
1730.79	202.004		1730.79	73.5077
1729.88	193.788		1729.88	89.71
1728.98	218.321		1728.98	82.1325
1728.07	251.034		1728.07	81.0404
1727.17	234.629		1727.17	93.9936
1726.26	248.236		1726.26	84.2583
1725.35	212.743		1725.35	88.5667
1724.45	215.441		1724.45	78.8349
1723.54	220.864		1723.54	85.3024
1722.64	193.569		1722.64	96.0866
1721.73	204.446		1721.73	73.4042
1720.82	196.24		1720.82	75.5524
1719.92	185.312		1719.92	92.8085
1719.01	231.607		1719.01	96.0324
1718.11	237.023		1718.11	80.9148
1717.2	207.026		1717.2	85.2182
1716.29	187.931		1716.29	87.3633
1715.38	177.011		1715.38	92.7431
1714.48	201.492		1714.48	78.7127
1713.57	234.134		1713.57	89.4826
1712.66	198.713		1712.66	81.9243
1711.76	220.459		1711.76	74.3682
1710.85	225.871		1710.85	76.513
1709.94	212.234		1709.94	90.5096
1709.03	206.763		1709.03	81.8781
1708.12	247.536		1708.12	71.0946
1707.21	242.062		1707.21	92.6254
1706.31	228.431		1706.31	86.151
1705.4	212.084		1705.4	69.9878
1704.49	209.336		1704.49	90.433
1703.58	231.052		1703.58	92.5731
1702.67	220.148		1702.67	85.0261
1701.76	255.445		1701.76	81.7857
1700.86	230.955		1700.86	98.9898
1699.95	206.471		1699.95	87.1418
1699.04	233.606		1699.04	82.8268
1698.13	200.981		1698.13	91.4193
1697.22	230.824		1697.22	100.009
1696.31	249.798		1696.31	86.0174
1695.4	214.47		1695.4	88.1554
1694.49	225.298		1694.49	91.3677
1693.58	219.838		1693.58	90.28
1692.67	227.948		1692.67	91.3419
1691.76	241.482		1691.76	94.5524
1690.85	238.735		1690.85	84.8703
1689.94	206.151		1689.94	94.5257
1689.03	235.955		1689.03	103.104
1688.12	214.228		1688.12	77.3174
1687.2	249.446		1687.2	91.2646
1686.29	257.543		1686.29	103.061
1685.38	224.98		1685.38	100.899
1684.47	279.152		1684.47	82.64
1683.56	235.756		1683.56	100.871
1682.65	254.689		1682.65	95.492
1681.73	216.726		1681.73	99.7696
1680.82	257.325		1680.82	95.465
1679.91	230.206		1679.91	111.539
1679	249.129		1679	84.7147
1678.09	249.094		1678.09	98.6411
1677.17	251.766		1677.17	96.4831
1676.26	235.489		1676.26	108.26
1675.35	257.107		1675.35	100.743
1674.44	257.071		1674.44	90.0128
1673.52	248.918		1673.52	96.4286
1672.61	243.472		1672.61	98.5576
1671.7	273.191		1671.7	107.113
1670.78	275.857		1670.78	109.239
1669.87	267.706		1669.87	111.366
1668.96	259.557		1668.96	104.926
1668.04	294.664		1668.04	101.7
1667.13	270.296		1667.13	113.459
1666.21	297.283		1666.21	120.935
1665.3	262.113		1665.3	116.637
1664.39	251.268		1664.39	111.271
1663.47	321.47		1663.47	126.232
1662.56	272.806		1662.56	121.936
1661.64	297.073		1661.64	106.946
1660.73	286.23		1660.73	126.179
1659.81	305.089		1659.81	121.884
1658.9	272.652		1658.9	117.591
1657.98	305.003		1657.98	135.745
1657.07	302.261		1657.07	143.207
1656.15	299.52		1656.15	130.364
1655.24	318.363		1655.24	117.525
1654.32	302.133		1654.32	144.214
1653.41	350.64		1653.41	135.649
1652.49	334.41		1652.49	132.426
1651.57	353.238		1651.57	142.018
1650.66	318.139		1650.66	148.404
1649.74	334.268		1649.74	152.653
1648.83	312.658		1648.83	151.564
1647.91	382.682		1647.91	148.341
1646.99	404.185		1646.99	158.99
1646.08	390.657		1646.08	154.7
1645.16	395.989		1645.16	168.546
1644.24	398.627		1644.24	182.388
1643.32	447.045		1643.32	183.429
1642.41	417.363		1642.41	184.469
1641.49	492.688		1641.49	188.707
1640.57	454.931		1640.57	191.879
1639.65	457.558		1639.65	190.786
1638.74	540.919		1638.74	206.744
1637.82	524.698		1637.82	221.632
1636.9	524.624		1636.9	218.405
1635.98	572.97		1635.98	230.092
1635.06	570.199		1635.06	248.166
1634.15	645.417		1634.15	250.26
1633.23	637.259		1633.23	274.715
1632.31	696.316		1632.31	298.098
1631.39	723.098		1631.39	300.185
1630.47	782.126		1630.47	336.33
1629.55	838.449		1629.55	337.347
1628.63	881.322		1628.63	333.043
1627.71	883.884		1627.71	418.107
1626.79	883.759		1626.79	387.199
1625.87	983.009		1625.87	427.561
1624.96	1017.78		1624.96	470.037
1624.04	1111.61		1624.04	456.148
1623.11	1073.87		1623.11	487.978
1622.19	1207.93		1622.19	465.586
1621.27	1137.98		1621.27	517.599
1620.35	1164.66		1620.35	505.836
1619.43	1277.18		1619.43	501.515
1618.51	1158.96		1618.51	511.005
1617.59	1252.68		1617.59	531.115
1616.67	1209.59		1616.67	523.605
1615.75	1332.78		1615.75	515.036
1614.83	1343.31		1614.83	575.484
1613.91	1219.8		1613.91	560.54
1612.98	1257.16		1612.98	544.539
1612.06	1380.26		1612.06	586.915
1611.14	1355.95		1611.14	584.709
1610.22	1371.83		1610.22	596.298
1609.3	1476.12		1609.3	631.223
1608.38	1510.73		1608.38	629.012
1607.45	1564.08		1607.45	642.71
1606.53	1644.2		1606.53	733.816
1605.61	1751.06		1605.61	713.567
1604.69	1823.1		1604.69	769.653
1603.76	1951.32		1603.76	767.424
1602.84	2055.42		1602.84	845.742
1601.92	2237.1		1601.92	888.01
1600.99	2319.72		1600.99	913.313
1600.07	2544.11		1600.07	1021.24
1599.15	2615.97		1599.15	1061.35
1598.22	2856.3		1598.22	1166.04
1597.3	3160.74		1597.3	1210.35
1596.38	3235.15		1596.38	1297
1595.45	3488.66		1595.45	1427.03
1594.53	3728.73		1594.53	1460.7
1593.6	4089		1593.6	1580.08
1592.68	4107.12		1592.68	1706.84
1591.76	4405.78		1591.76	1757.39
1590.83	4757.78		1590.83	1923.22
1589.91	5045.58		1589.91	2024.49
1588.98	5362.67		1588.98	2137.37
1588.06	5813.19		1588.06	2358.07
1587.13	5956.54		1587.13	2313.33
1586.21	6155.91		1586.21	2542.4
1585.28	6339.21		1585.28	2619.2
1584.36	6687.92		1584.36	2709.71
1583.43	6652.29		1583.43	2790.69
1582.5	6947.49		1582.5	2871.65
1581.58	6954.51		1581.58	2820.54
1580.65	6985.53		1580.65	2904.64
1579.72	7136.56		1579.72	2912.67
1578.8	7071.55		1578.8	2875.3
1577.87	6905.25		1577.87	2839
1576.95	6701.67		1576.95	2755.2
1576.02	6388.88		1576.02	2671.43
1575.09	6297.36		1575.09	2733.32
1574.17	6043.33		1574.17	2598.92
1573.24	5690.8		1573.24	2448.74
1572.31	5556.8		1572.31	2349.23
1571.38	5177.8		1571.38	2199.13
1570.46	4801.57		1570.46	2033.24
1569.53	4558.58		1569.53	1949.66
1568.6	4094.68		1568.6	1802.83
1567.67	3859.85		1567.67	1696.11
1566.74	3838.01		1566.74	1563.07
1565.82	3539.41		1565.82	1511.21
1564.89	3208.97		1564.89	1415.11
1563.96	2995.68		1563.96	1333.78
1563.03	2811.71		1563.03	1228.26
1562.1	2627.79		1562.1	1149.09
1561.17	2348.19		1561.17	1084.69
1560.25	2329.24		1560.25	991.873
1559.32	2166.74		1559.32	936.987
1558.39	2086.68		1558.39	914.749
1557.46	1956.16		1557.46	839.892
1556.53	1801.75		1556.53	778.737
1555.6	1658.01		1555.6	721.808
1554.67	1615.27		1554.67	672.259
1553.74	1524.72		1553.74	651.126
1552.81	1402.33		1552.81	597.394
1551.88	1279.98		1551.88	558.4
1550.95	1237.32		1550.95	548.858
1550.02	1170.77		1550.02	488.856
1549.09	1013.99		1549.09	498.247
1548.16	1074.89		1548.16	467.697
1547.23	1032.28		1547.23	447.665
1546.29	907.429		1546.29	410.827
1545.37	867.506		1545.37	410.768
1544.43	843.51		1544.43	367.643
1543.5	795.652		1543.5	361.289
1542.57	827.36		1542.57	355.988
1541.64	827.243		1541.64	335.988
1540.71	747.594		1540.71	301.296
1539.78	723.632		1539.78	316.999
1538.84	667.874		1538.84	285.468
1537.91	649.229		1537.91	278.082
1536.98	659.735		1536.98	296.929
1536.05	606.659		1536.05	279.052
1535.11	588.031		1535.11	276.915
1534.18	617.08		1534.18	245.412
1533.25	587.864		1533.25	239.086
1532.32	542.771		1532.32	224.373
1531.38	569.166		1531.38	236.921
1530.45	545.263		1530.45	254.707
1529.52	518.721		1529.52	224.278
1528.58	523.939		1528.58	239.964
1527.65	560.906		1527.65	243.073
1526.71	489.4		1526.71	224.182
1525.78	457.591		1525.78	191.68
1524.85	444.302		1524.85	209.457
1523.91	475.971		1523.91	197.909
1522.98	470.615		1522.98	199.975
1522.04	452.044		1522.04	192.618
1521.11	475.768		1521.11	211.431
1520.18	454.558		1520.18	200.936
1519.24	494.13		1519.24	189.397
1518.31	438.577		1518.31	184.139
1517.37	480.781		1517.37	183.067
1516.44	422.605		1516.44	188.27
1515.5	443.672		1515.5	190.335
1514.57	385.518		1514.57	185.08
1513.63	406.584		1513.63	178.781
1512.69	377.489		1512.69	162.03
1511.76	403.829		1511.76	165.142
1510.82	382.66		1510.82	178.705
1509.89	403.715		1509.89	169.275
1508.95	358.806		1508.95	171.341
1508.01	390.41		1508.01	170.272
1507.08	356.067		1507.08	153.536
1506.14	379.751		1506.14	153.514
1505.2	369.15		1505.2	161.846
1504.27	363.825		1504.27	156.603
1503.33	374.317		1503.33	154.493
1502.39	366.357		1502.39	148.208
1501.46	405.834		1501.46	154.449
1500.52	360.983		1500.52	180.513
1499.58	358.297		1499.58	160.665
1498.64	376.685		1498.64	160.642
1497.71	379.266		1497.71	147.06
1496.77	392.379		1496.77	156.425
1495.83	344.928		1495.83	139.72
1494.89	344.879		1494.89	146.998
1493.95	347.463		1493.95	149.062
1493.01	360.573		1493.01	145.914
1492.08	363.153		1492.08	155.272
1491.14	336.79		1491.14	158.375
1490.2	342.004		1490.2	166.687
1489.26	315.651		1489.26	144.789
1488.32	360.317		1488.32	144.769
1487.38	305.043		1487.38	148.913
1486.44	370.732		1486.44	145.769
1485.5	341.761		1485.5	148.871
1484.56	354.855		1484.56	147.809
1483.62	325.895		1483.62	141.543
1482.68	270.664		1482.68	140.483
1481.74	338.939		1481.74	144.625
1480.8	325.756		1480.8	151.886
1479.86	338.843		1479.86	138.342
1478.92	344.047		1478.92	153.923
1477.98	299.357		1477.98	135.184
1477.04	317.694		1477.04	141.403
1476.1	357.027		1476.1	139.303
1475.16	304.479		1475.16	129.929
1474.22	304.436		1474.22	153.814
1473.28	330.634		1473.28	145.479
1472.33	320.092		1472.33	138.185
1471.39	301.683		1471.39	140.243
1470.45	354.099		1470.45	142.301
1469.51	317.333		1469.51	133.972
1468.57	319.91		1468.57	131.876
1467.62	325.108		1467.62	127.705
1466.68	327.683		1466.68	137.029
1465.74	314.531		1465.74	130.782
1464.8	345.935		1464.8	128.688
1463.86	348.506		1463.86	138.008
1462.91	317.017		1462.91	149.401
1461.97	314.352		1461.97	135.895
1461.03	314.308		1461.03	144.173
1460.08	301.169		1460.08	133.782
1459.14	332.548		1459.14	135.837
1458.2	301.083		1458.2	126.486
1457.25	314.129		1457.25	144.091
1456.31	324.554		1456.31	123.341
1455.37	293.104		1455.37	119.178
1454.42	282.595		1454.42	141.957
1453.48	316.566		1453.48	125.36
1452.53	332.217		1452.53	138.809
1451.59	311.245		1451.59	118.074
1450.64	308.586		1450.64	120.129
1449.7	295.468		1449.7	132.537
1448.75	298.041		1448.75	128.377
1447.81	292.77		1447.81	135.605
1446.87	311.024		1446.87	123.166
1445.92	303.14		1445.92	126.253
1444.97	303.097		1444.97	130.373
1444.03	316.116		1444.03	120.009
1443.08	269.052		1443.08	137.577
1442.14	342.144		1442.14	130.318
1441.19	302.924		1441.19	126.163
1440.25	289.826		1440.25	128.213
1439.3	310.67		1439.3	123.025
1438.35	289.743		1438.35	128.176
1437.41	339.291		1437.41	127.124
1436.46	318.366		1436.46	127.106
1435.51	279.183		1435.51	123.989
1434.57	286.97		1434.57	138.434
1433.62	318.23		1433.62	126.019
1432.67	284.28		1432.67	114.64
1431.73	294.67		1431.73	138.375
1430.78	292.021		1430.78	121.835
1429.83	312.835		1429.83	125.947
1428.88	299.758		1428.88	127.994
1427.94	278.865		1427.94	133.136
1426.99	304.884		1426.99	140.34
1426.04	299.63		1426.04	127.939
1425.09	302.192		1425.09	129.984
1424.14	294.335		1424.14	126.871
1423.2	309.919		1423.2	135.104
1422.25	286.439		1422.25	130.96
1421.3	317.642		1421.3	126.817
1420.35	312.39		1420.35	124.737
1419.4	317.551		1419.4	138.119
1418.45	301.891		1418.45	138.1
1417.5	333.074		1417.5	147.354
1416.55	320.017		1416.55	156.606
1415.6	304.363		1415.6	139.071
1414.65	330.33		1414.65	149.351
1413.7	319.881		1413.7	140.061
1412.75	330.236		1412.75	142.1
1411.8	335.389		1411.8	143.11
1410.85	337.941		1410.85	144.119
1409.9	288.508		1409.9	157.479
1408.95	319.653		1408.95	155.398
1408	330.001		1408	157.434
1407.05	345.542		1407.05	150.21
1406.1	342.895		1406.1	147.102
1405.15	379.209		1405.15	163.538
1404.2	366.17		1404.2	162.486
1403.25	316.783		1403.25	155.265
1402.3	353.085		1402.3	159.356
1401.34	384.185		1401.34	162.417
1400.39	391.916		1400.39	159.31
1399.44	384.075		1399.44	187.034
1398.49	402.184		1398.49	170.567
1397.54	391.749		1397.54	190.063
1396.58	396.881		1396.58	182.845
1395.63	370.888		1395.63	165.359
1394.68	409.734		1394.68	188.955
1393.73	391.526		1393.73	192.008
1392.78	404.432		1392.78	205.327
1391.82	404.375		1391.82	183.742
1390.87	419.868		1390.87	193.979
1389.92	450.905		1389.92	189.846
1388.96	432.703		1388.96	204.184
1388.01	466.32		1388.01	211.336
1387.05	437.76		1387.05	210.28
1386.1	453.238		1386.1	231.788
1385.15	497.195		1385.15	230.73
1384.19	543.73		1384.19	245.051
1383.24	554.008		1383.24	238.865
1382.29	512.514		1382.29	247.032
1381.33	566.79		1381.33	257.245
1380.38	589.999		1380.38	280.777
1379.42	641.662		1379.42	273.565
1378.47	587.244		1378.47	276.599
1377.51	700.971		1377.51	302.167
1376.56	638.801		1376.56	329.776
1375.6	693.013		1375.6	320.513
1374.65	705.842		1374.65	313.301
1373.69	791.05		1373.69	372.631
1372.74	770.259		1372.74	362.342
1371.78	759.812		1371.78	354.103
1370.82	798.464		1370.82	372.472
1369.87	819.019		1369.87	397.997
1368.91	935.15		1368.91	430.676
1367.96	909.188		1367.96	441.865
1367	872.902		1367	449.984
1366.04	1017.38		1366.04	467.303
1365.09	1050.8		1365.09	487.684
1364.13	1048.07		1364.13	522.371
1363.17	1117.61		1363.17	548.871
1362.21	1223.26		1362.21	547.771
1361.26	1272.11		1361.26	627.394
1360.3	1351.91		1360.3	594.612
1359.34	1325.92		1359.34	640.495
1358.38	1361.84		1358.38	656.746
1357.43	1441.59		1357.43	690.353
1356.47	1462.01		1356.47	714.76
1355.51	1459.22		1355.51	702.407
1354.55	1621.41		1354.55	760.492
1353.6	1574.79		1353.6	767.528
1352.64	1613.22		1352.64	750.07
1351.68	1703.17		1351.68	790.777
1350.72	1710.66		1350.72	752.917
1349.76	1658.9		1349.76	754.849
1348.8	1712.75		1348.8	771.06
1347.84	1702.2		1347.84	786.247
1346.88	1642.74		1346.88	743.31
1345.92	1606.46		1345.92	727.912
1344.96	1585.64		1344.96	723.73
1344	1528.79		1344	726.685
1343.04	1510.56		1343.04	677.667
1342.08	1546.36		1342.08	676.551
1341.12	1409.79		1341.12	664.229
1340.16	1373.58		1340.16	605.055
1339.2	1291.08		1339.2	615.153
1338.24	1285.76		1338.24	614.047
1337.28	1236.72		1337.28	577.305
1336.32	1203.13		1336.32	585.367
1335.36	1125.84		1335.36	537.443
1334.4	1089.7		1334.4	510.905
1333.44	1071.56		1333.44	479.286
1332.48	978.908		1332.48	494.48
1331.52	960.786		1331.52	457.786
1330.55	968.354		1330.55	444.498
1329.59	975.92		1329.59	424.094
1328.63	944.967		1328.63	413.865
1327.67	808.755		1327.67	363.986
1326.71	844.579		1326.71	381.216
1325.74	808.524		1325.74	362.866
1324.78	721.152		1324.78	362.814
1323.82	759.539		1323.82	338.375
1322.86	761.996		1322.86	331.214
1321.89	715.712		1321.89	312.882
1320.93	659.182		1320.93	307.759
1319.97	656.523		1319.97	332.088
1319	643.609		1319	298.532
1318.04	592.24		1318.04	295.443
1317.08	630.607		1317.08	271.038
1316.11	602.323		1316.11	288.254
1315.15	563.797		1315.15	281.109
1314.19	563.716		1314.19	247.584
1313.22	499.586		1313.22	255.665
1312.26	545.624		1312.26	231.283
1311.29	509.688		1311.29	252.549
1310.33	512.176		1310.33	225.132
1309.36	550.511		1309.36	235.24
1308.4	494.109		1308.4	231.151
1307.43	517.076		1307.43	238.213
1306.47	478.611		1306.47	211.828
1305.5	491.338		1305.5	197.61
1304.54	473.357		1304.54	209.741
1303.57	463.056		1303.57	217.815
1302.61	427.178		1302.61	199.551
1301.64	424.56		1301.64	180.279
1300.68	447.514		1300.68	206.583
1299.71	403.983		1299.71	197.44
1298.74	432.047		1298.74	181.214
1297.78	375.75		1297.78	181.188
1296.81	442.146		1296.81	171.042
1295.84	355.2		1295.84	196.316
1294.88	375.589		1294.88	186.17
1293.91	401.082		1293.91	174.003
1292.94	362.71		1292.94	144.645
1291.98	342.227		1291.98	161.817
1291.01	342.178		1291.01	152.693
1290.04	365.108		1290.04	160.76
1289.07	357.397		1289.07	146.584
1288.11	321.611		1288.11	147.574
1287.14	347.086		1287.14	156.648
1286.17	364.899		1286.17	145.511
1285.2	308.717		1285.2	164.686
1284.23	321.427		1284.23	163.652
1283.27	293.324		1283.27	135.347
1282.3	298.383		1282.3	139.368
1281.33	277.941		1281.33	127.231
1280.36	318.694		1280.36	134.28
1279.39	280.411		1279.39	143.346
1278.42	323.7		1278.42	128.185
1277.45	287.976		1277.45	122.112
1276.48	277.742		1276.48	138.239
1275.51	270.059		1275.51	135.193
1274.54	264.926		1274.54	128.112
1273.57	280.17		1273.57	120.025
1272.6	308.143		1272.6	109.923
1271.63	292.821		1271.63	117.974
1270.66	302.963		1270.66	128.039
1269.69	292.737		1269.69	126.004
1268.72	313.057		1268.72	109.86
1267.75	267.205		1267.75	113.875
1266.78	241.723		1266.78	116.882
1265.81	264.585		1265.81	98.7308
1264.84	259.459		1264.84	114.834
1263.87	272.139		1263.87	107.767
1262.9	246.67		1262.9	105.738
1261.93	228.836		1261.93	125.86
1260.96	244.057		1260.96	113.761
1259.98	256.732		1259.98	112.738
1259.01	243.987		1259.01	109.703
1258.04	236.329		1258.04	99.624
1257.07	256.621		1257.07	108.665
1256.09	254.044		1256.09	88.5293
1255.12	264.168		1255.12	103.605
1254.15	223.495		1254.15	94.5383
1253.18	223.463		1253.18	102.569
1252.21	218.353		1252.21	91.495
1251.23	243.708		1251.23	95.503
1250.26	213.214		1250.26	98.5048
1249.29	223.335		1249.29	94.4707
1248.31	220.765		1248.31	105.511
1247.34	195.362		1247.34	97.4578
1246.36	230.849		1246.36	93.4255
1245.39	235.889		1245.39	92.4077
1244.42	185.134		1244.42	92.3944
1243.44	228.214		1243.44	90.3729
1242.47	256.071		1242.47	93.372
1241.49	210.404		1241.49	87.3354
1240.52	195.166		1240.52	96.3563
1239.54	210.344		1239.54	93.3318
1238.57	263.526		1238.57	99.339
1237.6	210.284		1237.6	95.3117
1236.62	200.121		1236.62	98.3074
1235.64	200.092		1235.64	91.2724
1234.67	232.985		1234.67	105.299
1233.69	202.567		1233.69	86.2327
1232.72	217.728		1232.72	88.2254
1231.74	225.291		1231.74	94.2273
1230.77	217.666		1230.77	83.1888
1229.79	187.267		1229.79	87.1854
1228.81	184.71		1228.81	98.1947
1227.84	189.743		1227.84	94.1733
1226.86	217.541		1226.86	93.1581
1225.88	202.335		1225.88	77.1198
1224.91	202.306		1224.91	84.1187
1223.93	192.163		1223.93	87.1104
1222.96	225		1222.96	93.1047
1221.98	209.802		1221.98	72.0707
1221	187.025		1221	95.0796
1220.02	166.782		1220.02	77.0535
1219.04	184.445		1219.04	71.0391
1218.07	209.681		1218.07	83.0339
1217.09	184.392		1217.09	88.0233
1216.11	176.789		1216.11	80.0097
1215.13	217.167		1215.13	83.9981
1214.15	186.838		1214.15	79.9867
1213.18	196.909		1213.18	89.9721
1212.2	179.212		1212.2	79.9638
1211.22	179.186		1211.22	77.9535
1210.24	184.207		1210.24	74.9445
1209.26	206.888		1209.26	79.9294
1208.28	184.154		1208.28	80.9169
1207.3	181.606		1207.3	83.9018
1206.32	201.755		1206.32	86.8858
1205.34	196.683		1205.34	69.8981
1204.37	181.527		1204.37	79.8721
1203.38	194.106		1203.38	75.8676
1202.4	181.475		1202.4	80.8473
1201.42	199.09		1201.42	85.8255
1200.44	196.542		1200.44	76.8327

## Sheet: Figure 4g
TCF	Strain (%)	0.1	0.1	0.2	0.2	0.3	0.4	0.4	0.5	0.5	0.6	0.6	0.7	0.7	0.8	0.8	0.9	0.9	1	1	1.1	1.1	1.2	1.3	1.3	1.3	1.4	1.4	1.5	1.5	1.6	1.7	1.7	1.8	1.8	1.9	1.9	2	2	2.1	2.1	2.2	2.2	2.3	2.3	2.4	2.4	2.5	2.5
	Tensile strength (GPa)	0.000909091	0.000909091	0.00182	0.00273	0.00909	0.01909	0.02909	0.03818	0.04727	0.05455	0.06091	0.06727	0.07182	0.07636	0.08091	0.08455	0.08455	0.08727	0.09	0.09364	0.09636	0.09909	0.10273	0.10545	0.10818	0.11	0.11273	0.11545	0.11818	0.12091	0.12273	0.12545	0.12818	0.13	0.13273	0.13545	0.13727	0.14	0.14182	0.14455	0.14455	0.14636	0.14909	0.15182	0.15455	0.15636	0.15909	0.16091
RCF	Strain (%)	0.1	0.1	0.1	0.1	0.2	0.2	0.2	0.3	0.3	0.3	0.3	0.4	0.4	0.4	0.4	0.5	0.5	0.5	0.5	0.6	0.6	0.6	0.6	0.7	0.7	0.7	0.7	0.8	0.8	0.8	0.9	0.9	0.9	0.9	1	1	1	1	1.1	1.1	1.1	1.1	1.2	1.2	1.2	1.2	1.3	1.3
	Tensile strength (GPa)	0.00529	0.00829	0.01024	0.0102	0.0102	0.01108	0.01212	0.0102	0.0102	0.01633	0.02245	0.02857	0.03469	0.04286	0.04898	0.05714	0.06531	0.07347	0.08163	0.0898	0.1	0.1102	0.11837	0.13061	0.14082	0.15102	0.16327	0.17551	0.17551	0.18776	0.20816	0.21837	0.21837	0.23061	0.24082	0.25102	0.26122	0.27143	0.28367	0.29388	0.30612	0.31633	0.32653	0.33673	0.34694	0.35714	0.36735	0.37755
TCF	Sample number (n)	1	2	3	4	5		Average	S.D.
	Tensile strength (GPa)	0.29	0.26	0.25	0.26	0.28		0.27	0.02
	Elastic moduli (GPa)	12.089	10.28	8.8	11.16	9.96		10.46	1.24
	Elongation at break (%)	5.7	5.8	6.1	6.2	6.8		6.12	0.43
RCF	Sample number (n)	1	2	3	4	5		Average	S.D.
	Tensile strength (GPa)	1.3	1.36	1.43	1.36	1.19		1.33	0.09
	Elastic moduli (GPa)	38.66	35.32	48.74	28.01	36.52		37.45	7.47
	Elongation at break (%)	5.6	5.8	5.5	5.8	5.4		5.62	0.18
[truncated: 176 more columns]

## Sheet: Figure 4h 
TCF	Sample number (n)	1	2	3	4	5		Average	S.D.
	Work of fracture (MJ m-3）	11.15	10.33	9.57	10.78	12.62		10.89	1.13
	Tensile strength (GPa)	0.29	0.26	0.25	0.26	0.28		0.27	0.02
RCF	Sample number (n)	1	2	3	4	5		Average	S.D.
	Work of fracture (MJ m-3）	47.62	46.34	53.78	43.27	46.7		47.54	3.85
	Tensile strength (GPa)	1.3	1.36	1.43	1.36	1.19		1.33	0.09

[truncated: 18 more sheets: Supplementary Figure 1, Supplementary Figure 2, Supplementary Figure 7, Supplementary Figure 8, Supplementary Figure 10, Supplementary Figure 11, Supplementary Figure 12, Supplementary Figure 13d , Supplementary Figure 13e, Supplementary Figure 14d , Supplementary Figure 14e, Supplementary Figure 15 , Supplementary Figure 18d, Supplementary Figure 18e, Supplementary Figure 18f, Supplementary Figure 23, Supplementary Figure 27, Supplementary Figure 28]
